# Supplementary material for: Intestinal Microbiota of Grass Carp Fed Faba Beans: A Comparative Study
Source: Microorganisms. 2019 Oct 17;7(10):465. doi: 10.3390/microorganisms7100465 (PMC6843481; doi:10.3390/microorganisms7100465)
Supplement: Supplementary file 1 [file microorganisms-07-00465-s001.zip]

Archive with 5 entries (5 files):
- Fig. S1 Venn diagram for intestine microbial OTUs.tif
- Table S1. Statistics of OTUs and Tags of all samples.xlsx
- Table S2. The intestinal microbiota abundances.xlsx
- Table S3. Summary of profiling for each sample at all taxonomic levels.xls
- Table S4. Difference analysis for different taxonomic levels.xlsx
