# Supplementary material for: Intestinal Microbiota of Grass Carp Fed Faba Beans: A Comparative Study
Source: Microorganisms. 2019 Oct 17;7(10):465. doi: 10.3390/microorganisms7100465 (PMC6843481; doi:10.3390/microorganisms7100465)
Supplement: Supplementary file 1 [file microorganisms-07-00465-s001.zip › Table S1. Statistics of OTUs and Tags of all samples.xlsx]

## Sheet: Sheet1
Group	Different tissue	Sample Name	Raw Tags	Clean Tags	Effective Tags	Taxon Tags	Singleton Tags	OTUs	Total OTUs	Total
T	TF	TF-1	119980	119245	113930	109640	4290	919	1290	1519
		TF-2	122195	121104	116803	114808	1995	930
		TF-3	166024	164881	155433	150571	4862	1162
		TF-4	133937	132942	127955	124817	3138	1021
		TF-5	120259	119383	115479	113689	1790	891
		TF-6	127503	126605	121470	119755	1715	913
	TM	TM-1	144754	143713	139000	136119	2881	948	1146
		TM-2	99266	98533	94998	92959	2039	832
		TM-3	143434	142504	135630	132715	2915	990
		TM-4	137291	136330	130403	127066	3337	958
		TM-5	150140	149078	142814	140606	2208	951
		TM-6	137090	136313	130616	127579	3037	903
	TH	TH-1	141660	140804	136214	134671	1543	970	964
		TH-2	116601	115794	111433	109829	1604	888
		TH-3	136917	135919	132884	131131	1753	750
		TH-4	123599	122697	118788	116475	2313	698
		TH-5	119299	118518	115683	112848	2835	745
		TH-6	124799	123963	117913	115625	2288	786
C	CF	CF-1	114265	113768	108920	97953	10967	588	572	609
		CF-2	98750	98251	94637	87149	7488	523
		CF-3	140623	139960	133716	119594	14122	673
		CF-4	118803	118187	113609	104545	9064	591
		CF-5	103580	103073	98495	89097	9398	474
		CF-6	99114	98627	95200	88106	7094	547
	CM	CM-1	137600	136952	131006	118776	12230	589	618
		CM-2	105180	104626	100712	92085	8627	515
		CM-3	126452	125854	120911	110446	10465	564
		CM-4	107145	106580	102535	96006	6529	610
		CM-5	113902	113322	107809	97715	10094	611
		CM-6	113284	112696	108393	99562	8831	516
	CH	CH-1	107149	106643	102275	94689	7586	581	482
		CH-2	86419	85961	81725	79502	2223	453
		CH-3	106389	105839	101498	97178	4320	460
		CH-4	118981	118375	113132	104007	9125	494
		CH-5	114738	114052	110281	103397	6884	456
		CH-6	119864	119231	115183	106531	8652	416
	*The numbers of "Total OTUs" and "Total"came from Venn diagram statistics in the Figure 1.
