# Supplementary material for: Intestinal Microbiota of Grass Carp Fed Faba Beans: A Comparative Study
Source: Microorganisms. 2019 Oct 17;7(10):465. doi: 10.3390/microorganisms7100465 (PMC6843481; doi:10.3390/microorganisms7100465)
Supplement: Supplementary file 1 [file microorganisms-07-00465-s001.zip › Table S2. The intestinal microbiota abundances.xlsx]

## Sheet: Sheet2 (2)
	Taxonomy	TF(%)	TM(%)	TH(%)	CF(%)	CM(%)	CH(%)
Phylum	Fusobacteria	16.9±10.18	20.4±8.78	17.43±12.51	72.48±6.89	73.87±7.80	46.43±21.01
	Proteobacteria	58.45±12.93	55±9.63	42.51±25.42	20.69±8.24	18.93±3.90	13.63±5.73
	Bacteroidetes	5.28±2.95	5.91±3.82	21.58±17.31	1.61±2.00	3.43±6.89	19.53±14.60
	Firmicutes	9.01±5.76	6.96±3.40	4.91±3.38	4.18±2.86	2.79±1.16	10.37±9.26
	Spirochaetae	0.22±0.15	0.24±0.24	9.46±22.11	0.03±0.02	0.07±0.12	6.6±9.24
	Actinobacteria	4.84±3.13	5.6±2.70	1.8±1.89	0.22±0.19	0.48±0.51	0.13±0.09
	Planctomycetes	2.19±1.23	1.93±1.04	0.52±0.38	0.22±0.26	0.12±0.12	0.05±0.08
	Verrucomicrobia	0.93±0.42	1.24±0.86	0.67±0.97	0.19±0.19	0.15±0.11	2.81±4.75
	Cyanobacteria	1.06±0.52	1.81±1.01	0.48±0.48	0.27±0.34	0.09±0.06	0.24±0.31
	Other	1.03±0.52	0.84±0.55	0.61±0.62	0.11±0.13	0.07±0.07	0.2±0.25
	Unclassified	0.1±0.22	0.09±0.1	0.04±0.06	0	0	0.01±0.01
Class	Fusobacteriia	16.9±10.18	20.4±8.78	17.43±12.51	72.48±6.89	73.87±7.80	46.43±21.01
	Gammaproteobacteria	39.36±15.63	37.86±10.1	31.97±17.4	19.51±8.09	18.02±3.98	12.71±5.85
	Bacteroidia	3.83±2.42	4±4.12	14.2±13.09	1.52±2.01	3.33±6.8	16.26±16.55
	Alphaproteobacteria	12.27±4.63	11.39±5.92	8.35±11.22	0.63±0.28	0.58±0.23	0.36±0.39
	Clostridia	3.33±3.4	4.33±2.98	2.46±2.13	3.75±2.82	2.31±0.61	8.91±8.15
	Spirochaetes	0.22±0.15	0.24±0.24	9.46±22.11	0.03±0.02	0.07±0.12	6.6±9.24
	Betaproteobacteria	5.11±3.29	4.94±3.93	1.42±0.94	0.49±0.24	0.29±0.15	0.11±0.06
	Actinobacteria	4.36±2.8	4.97±2.51	1.57±1.65	0.19±0.17	0.38±0.39	0.1±0.08
	Sphingobacteriia	0.48±0.27	0.5±0.22	7.03±9.63	0.02±0.01	0.06±0.09	3.26±4.86
	Bacilli	4.59±5.84	1.66±0.74	0.91±0.67	0.17±0.08	0.08±0.02	0.04±0.03
	Other	8.31±4.32	8.82±3.02	3.95±3.12	1.16±0.59	0.98±0.9	5.17±6.2
	Unclassified	1.24±1.78	0.9±0.91	1.25±2	0.06±0.05	0.04±0.06	0.04±0.04
Order	Fusobacteriales	16.9±10.18	20.4±8.78	17.43±12.51	72.48±6.89	73.87±7.80	46.43±21.01
	Aeromonadales	14.91±19.75	11.59±11.04	8.12±3.16	17.44±7.11	16.37±4.15	10.99±5.51
	Pseudomonadales	19.58±13.04	20.36±12.43	12.65±17.43	1.28±1.14	0.84±0.44	0.4±0.44
	Bacteroidales	3.83±2.42	4±4.12	14.2±13.09	1.52±2.01	3.33±6.8	16.26±16.55
	Clostridiales	3.31±3.37	4.27±3.02	2.42±2.1	3.75±2.82	2.31±0.61	8.91±8.15
	Spirochaetales	0.22±0.15	0.24±0.24	9.46±22.11	0.03±0.02	0.07±0.12	6.6±9.24
	Caulobacterales	4.54±2.17	4.41±2.90	4.88±7.61	0.22±0.18	0.18±0.1	0.15±0.21
	Vibrionales	1.26±1.56	1.08±1.12	9.35±16.70	0.25±0.28	0.18±0.26	0.8±0.77
	Sphingobacteriales	0.48±0.27	0.5±0.22	7.03±9.63	0.02±0.01	0.06±0.09	3.26±4.86
	Rhizobiales	3.54±2.25	3.09±1.63	1.7±2.31	0.21±0.12	0.2±0.08	0.09±0.08
	Other	29.28±7.29	27.64±6.07	10.68±7	2.57±0.57	2.48±1.63	5.74±6.04
	Unclassified	2.14±2.16	2.41±1.15	2.08±2.41	0.23±0.21	0.13±0.11	0.37±0.3
Family	Aeromonadaceae	14.9±19.75	11.59±11.04	8.12±3.16	17.43±7.11	16.36±4.14	10.99±5.51
	Moraxellaceae	17.85±11.71	18.59±11.1	11.71±15.99	1.12±1.1	0.79±0.42	0.37±0.4
	Bacteroidaceae	1.6±1.33	2.3±1.83	11.54±12.45	1.37±1.75	2.65±5.36	15.62±15.93
	Brevinemataceae	0.22±0.15	0.24±0.24	9.46±22.11	0.03±0.02	0.07±0.12	6.6±9.24
	Caulobacteraceae	4.49±2.2	4.31±2.77	4.84±7.54	0.22±0.18	0.17±0.09	0.15±0.21
	Vibrionaceae	1.26±1.56	1.08±1.12	9.35±16.7	0.25±0.28	0.18±0.26	0.8±0.77
	Lachnospiraceae	2.05±2.27	2.64±1.75	1.43±1.6	0.44±0.47	0.41±0.34	6.28±7.43
	Enterobacteriaceae	2.39±1.51	1.82±1.52	1.28±0.7	0.17±0.08	0.17±0.08	0.29±0.24
	Rhodocyclaceae	2.13±2.44	2.62±4.31	0.8±1.07	0.08±0.05	0.08±0.15	0.02±0.03
	Fusobacteriaceae	0.39±0.35	0.22±0.06	1.03±2.02	1.38±0.19	1.46±0.25	1.35±0.51
	Other	32.32±10.64	30.43±4.89	14.9±9.47	6.43±3.11	5.26±3.41	8.77±6.71
	Unclassified	20.4±12.09	24.17±7.84	25.54±17.75	71.09±6.71	72.41±7.56	48.78±22.15
Genus	Aeromonas	14.89±19.75	11.55±11.04	8.1±3.13	17.43±7.11	16.36±4.15	10.98±5.51
	Acinetobacter	16.66±11.6	17.41±10.69	11.19±15.33	1.07±1.12	0.73±0.38	0.35±0.39
	Bacteroides	1.6±1.33	2.3±1.83	11.54±12.45	1.37±1.75	2.65±5.36	15.62±15.93
	Brevinema	0.22±0.15	0.24±0.24	9.46±22.11	0.03±0.02	0.07±0.12	6.6±9.24
	Brevundimonas	4.24±1.99	4.09±2.61	4.76±7.45	0.22±0.18	0.17±0.09	0.14±0.21
	Vibrio	1.24±1.58	1.08±1.12	9.32±16.71	0.24±0.28	0.18±0.26	0.8±0.77
	Pseudomonas	1.73±2.32	1.77±2.05	0.94±1.52	0.16±0.25	0.06±0.04	0.03±0.05
	Rhizobium	1.61±2.36	0.78±0.61	0.98±1.47	0.05±0.05	0.04±0.02	0.03±0.04
	Lactobacillus	2.83±6.35	0.14±0.17	0.24±0.33	0.05±0.09	0	0.01±0.02
	Bifidobacterium	1.21±1.91	1.05±1.39	0.49±0.46	0.07±0.12	0.17±0.32	0.04±0.05
	Other	24.25±9.09	26.28±5.24	10.11±7.12	4.8±0.94	4.86±1.72	8.5±7.12
	Unclassified	29.53±13.23	33.32±7.07	32.86±17.48	74.52±8.21	74.72±6.16	56.9±15.29
Species	Acinetobacter_johnsonii	3.89±3.30	3.98±2.65	2.35±3	0.25±0.25	0.2±0.13	0.08±0.09
	Acinetobacter_radioresistens	2.99±2.09	3.29±1.62	2.68±3.71	0.25±0.36	0.12±0.07	0.07±0.09
	Rhizobium_radiobacter	1.37±2.07	0.62±0.43	0.84±1.27	0.04±0.05	0.03±0.02	0.02±0.03
	Vibrio_cholerae	0.01±0.01	0.03±0.05	0.39±0.86	0.1±0.18	0.05±0.09	0.44±0.64
	Sphingomonas_paucimobilis	0.87±2.07	0.02±0.00	0.02±0.01	0.04±0.07	0.01±0.01	0
	Streptococcus_sp_M-S-TSA_29	0.57±1.14	0.05±0.05	0.16±0.25	0.06±0.08	0±0.01	0±0.01
	Other	3.28±1.56	3.8±1.4	1.49±1.46	0.43±0.2	0.38±0.18	0.28±0.12
	Unclassified	87.02±7.08	88.22±4.81	92.08±9.05	98.83±0.55	99.21±0.29	99.1±0.69

## Sheet: Sheet2
	Taxonomy	TF	TM	TH	CF	CM	CH
Phylum	Fusobacteria	16.9±10.18	20.4±8.78	17.43±12.51	72.48±6.89	73.87±7.80	46.43±21.01
	Proteobacteria	58.45±12.93	55±9.63	42.51±25.42	20.69±8.24	18.93±3.90	13.63±5.73
	Bacteroidetes	5.28±2.95	5.91±3.82	21.58±17.31	1.61±2.00	3.43±6.89	19.53±14.60
	Firmicutes	9.01±5.76	6.96±3.40	4.91±3.38	4.18±2.86	2.79±1.16	10.37±9.26
	Spirochaetae	0.22±0.15	0.24±0.24	9.46±22.11	0.03±0.02	0.07±0.12	6.6±9.24
	Actinobacteria	4.84±3.13	5.6±2.70	1.8±1.89	0.22±0.19	0.48±0.51	0.13±0.09
	Planctomycetes	2.19±1.23	1.93±1.04	0.52±0.38	0.22±0.26	0.12±0.12	0.05±0.08
	Verrucomicrobia	0.93±0.42	1.24±0.86	0.67±0.97	0.19±0.19	0.15±0.11	2.81±4.75
	Cyanobacteria	1.06±0.52	1.81±1.01	0.48±0.48	0.27±0.34	0.09±0.06	0.24±0.31
	Other	1.03±0.52	0.84±0.55	0.61±0.62	0.11±0.13	0.07±0.07	0.2±0.25
	Unclassified	0.1±0.22	0.09±0.10	0.04±0.06	0±0.00	0±0.00	0.01±0.01
Class	Fusobacteriia	16.9±10.18	20.4±8.78	17.43±12.51	72.48±6.89	73.87±7.80	46.43±21.01
	Gammaproteobacteria	39.36±15.63	37.86±10.10	31.97±17.40	19.51±8.09	18.02±3.98	12.71±5.85
	Bacteroidia	3.83±2.42	4±4.12	14.2±13.09	1.52±2.01	3.33±6.80	16.26±16.55
	Alphaproteobacteria	12.27±4.63	11.39±5.92	8.35±11.22	0.63±0.28	0.58±0.23	0.36±0.39
	Clostridia	3.33±3.40	4.33±2.98	2.46±2.13	3.75±2.82	2.31±0.61	8.91±8.15
	Spirochaetes	0.22±0.15	0.24±0.24	9.46±22.11	0.03±0.02	0.07±0.12	6.6±9.24
	Betaproteobacteria	5.11±3.29	4.94±3.93	1.42±0.94	0.49±0.24	0.29±0.15	0.11±0.06
	Actinobacteria	4.36±2.80	4.97±2.51	1.57±1.65	0.19±0.17	0.38±0.39	0.1±0.08
	Sphingobacteriia	0.48±0.27	0.5±0.22	7.03±9.63	0.02±0.01	0.06±0.09	3.26±4.86
	Bacilli	4.59±5.84	1.66±0.74	0.91±0.67	0.17±0.08	0.08±0.02	0.04±0.03
	Other	8.31±4.32	8.82±3.02	3.95±3.12	1.16±0.59	0.98±0.90	5.17±6.20
	Unclassified	1.24±1.78	0.9±0.91	1.25±2.00	0.06±0.05	0.04±0.06	0.04±0.04
Order	Fusobacteriales	16.9±10.18	20.4±8.78	17.43±12.51	72.48±6.89	73.87±7.80	46.43±21.01
	Aeromonadales	14.91±19.75	11.59±11.04	8.12±3.16	17.44±7.11	16.37±4.15	10.99±5.51
	Pseudomonadales	19.58±13.04	20.36±12.43	12.65±17.43	1.28±1.14	0.84±0.44	0.4±0.44
	Bacteroidales	3.83±2.42	4±4.12	14.2±13.09	1.52±2.01	3.33±6.80	16.26±16.55
	Clostridiales	3.31±3.37	4.27±3.02	2.42±2.10	3.75±2.82	2.31±0.61	8.91±8.15
	Spirochaetales	0.22±0.15	0.24±0.24	9.46±22.11	0.03±0.02	0.07±0.12	6.6±9.24
	Caulobacterales	4.54±2.17	4.41±2.90	4.88±7.61	0.22±0.18	0.18±0.10	0.15±0.21
	Vibrionales	1.26±1.56	1.08±1.12	9.35±16.70	0.25±0.28	0.18±0.26	0.8±0.77
	Sphingobacteriales	0.48±0.27	0.5±0.22	7.03±9.63	0.02±0.01	0.06±0.09	3.26±4.86
	Rhizobiales	3.54±2.25	3.09±1.63	1.7±2.31	0.21±0.12	0.2±0.08	0.09±0.08
	Other	29.28±7.29	27.64±6.07	10.68±7.00	2.57±0.57	2.48±1.63	5.74±6.04
	Unclassified	2.14±2.16	2.41±1.15	2.08±2.41	0.23±0.21	0.13±0.11	0.37±0.30
Family	Aeromonadaceae	14.9±19.75	11.59±11.04	8.12±3.16	17.43±7.11	16.36±4.14	10.99±5.51
	Moraxellaceae	17.85±11.71	18.59±11.10	11.71±15.99	1.12±1.10	0.79±0.42	0.37±0.40
	Bacteroidaceae	1.6±1.33	2.3±1.83	11.54±12.45	1.37±1.75	2.65±5.36	15.62±15.93
	Brevinemataceae	0.22±0.15	0.24±0.24	9.46±22.11	0.03±0.02	0.07±0.12	6.6±9.24
	Caulobacteraceae	4.49±2.20	4.31±2.77	4.84±7.54	0.22±0.18	0.17±0.09	0.15±0.21
	Vibrionaceae	1.26±1.56	1.08±1.12	9.35±16.70	0.25±0.28	0.18±0.26	0.8±0.77
	Lachnospiraceae	2.05±2.27	2.64±1.75	1.43±1.60	0.44±0.47	0.41±0.34	6.28±7.43
	Enterobacteriaceae	2.39±1.51	1.82±1.52	1.28±0.70	0.17±0.08	0.17±0.08	0.29±0.24
	Rhodocyclaceae	2.13±2.44	2.62±4.31	0.8±1.07	0.08±0.05	0.08±0.15	0.02±0.03
	Fusobacteriaceae	0.39±0.35	0.22±0.06	1.03±2.02	1.38±0.19	1.46±0.25	1.35±0.51
	Other	32.32±10.64	30.43±4.89	14.9±9.47	6.43±3.11	5.26±3.41	8.77±6.71
	Unclassified	20.4±12.09	24.17±7.84	25.54±17.75	71.09±6.71	72.41±7.56	48.78±22.15
Genus	Aeromonas	14.89±19.75	11.55±11.04	8.1±3.13	17.43±7.11	16.36±4.15	10.98±5.51
	Acinetobacter	16.66±11.60	17.41±10.69	11.19±15.33	1.07±1.12	0.73±0.38	0.35±0.39
	Bacteroides	1.6±1.33	2.3±1.83	11.54±12.45	1.37±1.75	2.65±5.36	15.62±15.93
	Brevinema	0.22±0.15	0.24±0.24	9.46±22.11	0.03±0.02	0.07±0.12	6.6±9.24
	Brevundimonas	4.24±1.99	4.09±2.61	4.76±7.45	0.22±0.18	0.17±0.09	0.14±0.21
	Vibrio	1.24±1.58	1.08±1.12	9.32±16.71	0.24±0.28	0.18±0.26	0.8±0.77
	Pseudomonas	1.73±2.32	1.77±2.05	0.94±1.52	0.16±0.25	0.06±0.04	0.03±0.05
	Rhizobium	1.61±2.36	0.78±0.61	0.98±1.47	0.05±0.05	0.04±0.02	0.03±0.04
	Lactobacillus	2.83±6.35	0.14±0.17	0.24±0.33	0.05±0.09	0±0.00	0.01±0.02
	Bifidobacterium	1.21±1.91	1.05±1.39	0.49±0.46	0.07±0.12	0.17±0.32	0.04±0.05
	Other	24.25±9.09	26.28±5.24	10.11±7.12	4.8±0.94	4.86±1.72	8.5±7.12
	Unclassified	29.53±13.23	33.32±7.07	32.86±17.48	74.52±8.21	74.72±6.16	56.9±15.29
Species	Acinetobacter_johnsonii	3.89±3.30	3.98±2.65	2.35±3.00	0.25±0.25	0.2±0.13	0.08±0.09
	Acinetobacter_radioresistens	2.99±2.09	3.29±1.62	2.68±3.71	0.25±0.36	0.12±0.07	0.07±0.09
	Rhizobium_radiobacter	1.37±2.07	0.62±0.43	0.84±1.27	0.04±0.05	0.03±0.02	0.02±0.03
	Vibrio_cholerae	0.01±0.01	0.03±0.05	0.39±0.86	0.1±0.18	0.05±0.09	0.44±0.64
	Sphingomonas_paucimobilis	0.87±2.07	0.02±0.00	0.02±0.01	0.04±0.07	0.01±0.01	0±0.00
	Streptococcus_sp_M-S-TSA_29	0.57±1.14	0.05±0.05	0.16±0.25	0.06±0.08	0±0.01	0±0.01
	Other	3.28±1.56	3.8±1.40	1.49±1.46	0.43±0.20	0.38±0.18	0.28±0.12
	Unclassified	87.02±7.08	88.22±4.81	92.08±9.05	98.83±0.55	99.21±0.29	99.1±0.69

## Sheet: 新建文本文档 (2)
16.9	±10.18	20.4	±8.78	17.43	±12.51	72.48	±6.89	73.87	±7.80	46.43	±21.01
58.45	±12.93	55	±9.63	42.51	±25.42	20.69	±8.24	18.93	±3.90	13.63	±5.73
5.28	±2.95	5.91	±3.82	21.58	±17.31	1.61	±2.00	3.43	±6.89	19.53	±14.60
9.01	±5.76	6.96	±3.40	4.91	±3.38	4.18	±2.86	2.79	±1.16	10.37	±9.26
0.22	±0.15	0.24	±0.24	9.46	±22.11	0.03	±0.02	0.07	±0.12	6.6	±9.24
4.84	±3.13	5.6	±2.70	1.8	±1.89	0.22	±0.19	0.48	±0.51	0.13	±0.09
2.19	±1.23	1.93	±1.04	0.52	±0.38	0.22	±0.26	0.12	±0.12	0.05	±0.08
0.93	±0.42	1.24	±0.86	0.67	±0.97	0.19	±0.19	0.15	±0.11	2.81	±4.75
1.06	±0.52	1.81	±1.01	0.48	±0.48	0.27	±0.34	0.09	±0.06	0.24	±0.31
1.03	±0.52	0.84	±0.55	0.61	±0.62	0.11	±0.13	0.07	±0.07	0.2	±0.25
0.1	±0.22	0.09	±0.10	0.04	±0.06	0	±0.00	0	±0.00	0.01	±0.01
16.9	±10.18	20.4	±8.78	17.43	±12.51	72.48	±6.89	73.87	±7.80	46.43	±21.01
39.36	±15.63	37.86	±10.10	31.97	±17.40	19.51	±8.09	18.02	±3.98	12.71	±5.85
3.83	±2.42	4	±4.12	14.2	±13.09	1.52	±2.01	3.33	±6.80	16.26	±16.55
12.27	±4.63	11.39	±5.92	8.35	±11.22	0.63	±0.28	0.58	±0.23	0.36	±0.39
3.33	±3.40	4.33	±2.98	2.46	±2.13	3.75	±2.82	2.31	±0.61	8.91	±8.15
0.22	±0.15	0.24	±0.24	9.46	±22.11	0.03	±0.02	0.07	±0.12	6.6	±9.24
5.11	±3.29	4.94	±3.93	1.42	±0.94	0.49	±0.24	0.29	±0.15	0.11	±0.06
4.36	±2.80	4.97	±2.51	1.57	±1.65	0.19	±0.17	0.38	±0.39	0.1	±0.08
0.48	±0.27	0.5	±0.22	7.03	±9.63	0.02	±0.01	0.06	±0.09	3.26	±4.86
4.59	±5.84	1.66	±0.74	0.91	±0.67	0.17	±0.08	0.08	±0.02	0.04	±0.03
8.31	±4.32	8.82	±3.02	3.95	±3.12	1.16	±0.59	0.98	±0.90	5.17	±6.20
1.24	±1.78	0.9	±0.91	1.25	±2.00	0.06	±0.05	0.04	±0.06	0.04	±0.04
16.9	±10.18	20.4	±8.78	17.43	±12.51	72.48	±6.89	73.87	±7.80	46.43	±21.01
14.91	±19.75	11.59	±11.04	8.12	±3.16	17.44	±7.11	16.37	±4.15	10.99	±5.51
19.58	±13.04	20.36	±12.43	12.65	±17.43	1.28	±1.14	0.84	±0.44	0.4	±0.44
3.83	±2.42	4	±4.12	14.2	±13.09	1.52	±2.01	3.33	±6.80	16.26	±16.55
3.31	±3.37	4.27	±3.02	2.42	±2.10	3.75	±2.82	2.31	±0.61	8.91	±8.15
0.22	±0.15	0.24	±0.24	9.46	±22.11	0.03	±0.02	0.07	±0.12	6.6	±9.24
4.54	±2.17	4.41	±2.90	4.88	±7.61	0.22	±0.18	0.18	±0.10	0.15	±0.21
1.26	±1.56	1.08	±1.12	9.35	±16.70	0.25	±0.28	0.18	±0.26	0.8	±0.77
0.48	±0.27	0.5	±0.22	7.03	±9.63	0.02	±0.01	0.06	±0.09	3.26	±4.86
3.54	±2.25	3.09	±1.63	1.7	±2.31	0.21	±0.12	0.2	±0.08	0.09	±0.08
29.28	±7.29	27.64	±6.07	10.68	±7.00	2.57	±0.57	2.48	±1.63	5.74	±6.04
2.14	±2.16	2.41	±1.15	2.08	±2.41	0.23	±0.21	0.13	±0.11	0.37	±0.30
14.9	±19.75	11.59	±11.04	8.12	±3.16	17.43	±7.11	16.36	±4.14	10.99	±5.51
17.85	±11.71	18.59	±11.10	11.71	±15.99	1.12	±1.10	0.79	±0.42	0.37	±0.40
1.6	±1.33	2.3	±1.83	11.54	±12.45	1.37	±1.75	2.65	±5.36	15.62	±15.93
0.22	±0.15	0.24	±0.24	9.46	±22.11	0.03	±0.02	0.07	±0.12	6.6	±9.24
4.49	±2.20	4.31	±2.77	4.84	±7.54	0.22	±0.18	0.17	±0.09	0.15	±0.21
1.26	±1.56	1.08	±1.12	9.35	±16.70	0.25	±0.28	0.18	±0.26	0.8	±0.77
2.05	±2.27	2.64	±1.75	1.43	±1.60	0.44	±0.47	0.41	±0.34	6.28	±7.43
2.39	±1.51	1.82	±1.52	1.28	±0.70	0.17	±0.08	0.17	±0.08	0.29	±0.24
2.13	±2.44	2.62	±4.31	0.8	±1.07	0.08	±0.05	0.08	±0.15	0.02	±0.03
0.39	±0.35	0.22	±0.06	1.03	±2.02	1.38	±0.19	1.46	±0.25	1.35	±0.51
32.32	±10.64	30.43	±4.89	14.9	±9.47	6.43	±3.11	5.26	±3.41	8.77	±6.71
20.4	±12.09	24.17	±7.84	25.54	±17.75	71.09	±6.71	72.41	±7.56	48.78	±22.15
14.89	±19.75	11.55	±11.04	8.1	±3.13	17.43	±7.11	16.36	±4.15	10.98	±5.51
16.66	±11.60	17.41	±10.69	11.19	±15.33	1.07	±1.12	0.73	±0.38	0.35	±0.39
1.6	±1.33	2.3	±1.83	11.54	±12.45	1.37	±1.75	2.65	±5.36	15.62	±15.93
0.22	±0.15	0.24	±0.24	9.46	±22.11	0.03	±0.02	0.07	±0.12	6.6	±9.24
4.24	±1.99	4.09	±2.61	4.76	±7.45	0.22	±0.18	0.17	±0.09	0.14	±0.21
1.24	±1.58	1.08	±1.12	9.32	±16.71	0.24	±0.28	0.18	±0.26	0.8	±0.77
1.73	±2.32	1.77	±2.05	0.94	±1.52	0.16	±0.25	0.06	±0.04	0.03	±0.05
1.61	±2.36	0.78	±0.61	0.98	±1.47	0.05	±0.05	0.04	±0.02	0.03	±0.04
2.83	±6.35	0.14	±0.17	0.24	±0.33	0.05	±0.09	0	±0.00	0.01	±0.02
1.21	±1.91	1.05	±1.39	0.49	±0.46	0.07	±0.12	0.17	±0.32	0.04	±0.05
24.25	±9.09	26.28	±5.24	10.11	±7.12	4.8	±0.94	4.86	±1.72	8.5	±7.12
29.53	±13.23	33.32	±7.07	32.86	±17.48	74.52	±8.21	74.72	±6.16	56.9	±15.29
3.89	±3.30	3.98	±2.65	2.35	±3.00	0.25	±0.25	0.2	±0.13	0.08	±0.09
2.99	±2.09	3.29	±1.62	2.68	±3.71	0.25	±0.36	0.12	±0.07	0.07	±0.09
1.37	±2.07	0.62	±0.43	0.84	±1.27	0.04	±0.05	0.03	±0.02	0.02	±0.03
0.01	±0.01	0.03	±0.05	0.39	±0.86	0.1	±0.18	0.05	±0.09	0.44	±0.64
0.87	±2.07	0.02	±0.00	0.02	±0.01	0.04	±0.07	0.01	±0.01	0	±0.00
0.57	±1.14	0.05	±0.05	0.16	±0.25	0.06	±0.08	0	±0.01	0	±0.01
3.28	±1.56	3.8	±1.40	1.49	±1.46	0.43	±0.20	0.38	±0.18	0.28	±0.12
87.02	±7.08	88.22	±4.81	92.08	±9.05	98.83	±0.55	99.21	±0.29	99.1	±0.69

## Sheet: Sheet1
16.9	±10.18	16.9±10.18	20.4	±8.78	20.4±8.78	17.43	±12.51	17.43±12.51	72.48	±6.89	72.48±6.89	73.87	±7.80	73.87±7.80	46.43	±21.01	46.43±21.01
58.45	±12.93	58.45±12.93	55	±9.63	55±9.63	42.51	±25.42	42.51±25.42	20.69	±8.24	20.69±8.24	18.93	±3.90	18.93±3.90	13.63	±5.73	13.63±5.73
5.28	±2.95	5.28±2.95	5.91	±3.82	5.91±3.82	21.58	±17.31	21.58±17.31	1.61	±2.00	1.61±2.00	3.43	±6.89	3.43±6.89	19.53	±14.60	19.53±14.60
9.01	±5.76	9.01±5.76	6.96	±3.40	6.96±3.40	4.91	±3.38	4.91±3.38	4.18	±2.86	4.18±2.86	2.79	±1.16	2.79±1.16	10.37	±9.26	10.37±9.26
0.22	±0.15	0.22±0.15	0.24	±0.24	0.24±0.24	9.46	±22.11	9.46±22.11	0.03	±0.02	0.03±0.02	0.07	±0.12	0.07±0.12	6.6	±9.24	6.6±9.24
4.84	±3.13	4.84±3.13	5.6	±2.70	5.6±2.70	1.8	±1.89	1.8±1.89	0.22	±0.19	0.22±0.19	0.48	±0.51	0.48±0.51	0.13	±0.09	0.13±0.09
2.19	±1.23	2.19±1.23	1.93	±1.04	1.93±1.04	0.52	±0.38	0.52±0.38	0.22	±0.26	0.22±0.26	0.12	±0.12	0.12±0.12	0.05	±0.08	0.05±0.08
0.93	±0.42	0.93±0.42	1.24	±0.86	1.24±0.86	0.67	±0.97	0.67±0.97	0.19	±0.19	0.19±0.19	0.15	±0.11	0.15±0.11	2.81	±4.75	2.81±4.75
1.06	±0.52	1.06±0.52	1.81	±1.01	1.81±1.01	0.48	±0.48	0.48±0.48	0.27	±0.34	0.27±0.34	0.09	±0.06	0.09±0.06	0.24	±0.31	0.24±0.31
1.03	±0.52	1.03±0.52	0.84	±0.55	0.84±0.55	0.61	±0.62	0.61±0.62	0.11	±0.13	0.11±0.13	0.07	±0.07	0.07±0.07	0.2	±0.25	0.2±0.25
0.1	±0.22	0.1±0.22	0.09	±0.10	0.09±0.10	0.04	±0.06	0.04±0.06	0	±0.00	0±0.00	0	±0.00	0±0.00	0.01	±0.01	0.01±0.01
16.9	±10.18	16.9±10.18	20.4	±8.78	20.4±8.78	17.43	±12.51	17.43±12.51	72.48	±6.89	72.48±6.89	73.87	±7.80	73.87±7.80	46.43	±21.01	46.43±21.01
39.36	±15.63	39.36±15.63	37.86	±10.10	37.86±10.10	31.97	±17.40	31.97±17.40	19.51	±8.09	19.51±8.09	18.02	±3.98	18.02±3.98	12.71	±5.85	12.71±5.85
3.83	±2.42	3.83±2.42	4	±4.12	4±4.12	14.2	±13.09	14.2±13.09	1.52	±2.01	1.52±2.01	3.33	±6.80	3.33±6.80	16.26	±16.55	16.26±16.55
12.27	±4.63	12.27±4.63	11.39	±5.92	11.39±5.92	8.35	±11.22	8.35±11.22	0.63	±0.28	0.63±0.28	0.58	±0.23	0.58±0.23	0.36	±0.39	0.36±0.39
3.33	±3.40	3.33±3.40	4.33	±2.98	4.33±2.98	2.46	±2.13	2.46±2.13	3.75	±2.82	3.75±2.82	2.31	±0.61	2.31±0.61	8.91	±8.15	8.91±8.15
0.22	±0.15	0.22±0.15	0.24	±0.24	0.24±0.24	9.46	±22.11	9.46±22.11	0.03	±0.02	0.03±0.02	0.07	±0.12	0.07±0.12	6.6	±9.24	6.6±9.24
5.11	±3.29	5.11±3.29	4.94	±3.93	4.94±3.93	1.42	±0.94	1.42±0.94	0.49	±0.24	0.49±0.24	0.29	±0.15	0.29±0.15	0.11	±0.06	0.11±0.06
4.36	±2.80	4.36±2.80	4.97	±2.51	4.97±2.51	1.57	±1.65	1.57±1.65	0.19	±0.17	0.19±0.17	0.38	±0.39	0.38±0.39	0.1	±0.08	0.1±0.08
0.48	±0.27	0.48±0.27	0.5	±0.22	0.5±0.22	7.03	±9.63	7.03±9.63	0.02	±0.01	0.02±0.01	0.06	±0.09	0.06±0.09	3.26	±4.86	3.26±4.86
4.59	±5.84	4.59±5.84	1.66	±0.74	1.66±0.74	0.91	±0.67	0.91±0.67	0.17	±0.08	0.17±0.08	0.08	±0.02	0.08±0.02	0.04	±0.03	0.04±0.03
8.31	±4.32	8.31±4.32	8.82	±3.02	8.82±3.02	3.95	±3.12	3.95±3.12	1.16	±0.59	1.16±0.59	0.98	±0.90	0.98±0.90	5.17	±6.20	5.17±6.20
1.24	±1.78	1.24±1.78	0.9	±0.91	0.9±0.91	1.25	±2.00	1.25±2.00	0.06	±0.05	0.06±0.05	0.04	±0.06	0.04±0.06	0.04	±0.04	0.04±0.04
16.9	±10.18	16.9±10.18	20.4	±8.78	20.4±8.78	17.43	±12.51	17.43±12.51	72.48	±6.89	72.48±6.89	73.87	±7.80	73.87±7.80	46.43	±21.01	46.43±21.01
14.91	±19.75	14.91±19.75	11.59	±11.04	11.59±11.04	8.12	±3.16	8.12±3.16	17.44	±7.11	17.44±7.11	16.37	±4.15	16.37±4.15	10.99	±5.51	10.99±5.51
19.58	±13.04	19.58±13.04	20.36	±12.43	20.36±12.43	12.65	±17.43	12.65±17.43	1.28	±1.14	1.28±1.14	0.84	±0.44	0.84±0.44	0.4	±0.44	0.4±0.44
3.83	±2.42	3.83±2.42	4	±4.12	4±4.12	14.2	±13.09	14.2±13.09	1.52	±2.01	1.52±2.01	3.33	±6.80	3.33±6.80	16.26	±16.55	16.26±16.55
3.31	±3.37	3.31±3.37	4.27	±3.02	4.27±3.02	2.42	±2.10	2.42±2.10	3.75	±2.82	3.75±2.82	2.31	±0.61	2.31±0.61	8.91	±8.15	8.91±8.15
0.22	±0.15	0.22±0.15	0.24	±0.24	0.24±0.24	9.46	±22.11	9.46±22.11	0.03	±0.02	0.03±0.02	0.07	±0.12	0.07±0.12	6.6	±9.24	6.6±9.24
4.54	±2.17	4.54±2.17	4.41	±2.90	4.41±2.90	4.88	±7.61	4.88±7.61	0.22	±0.18	0.22±0.18	0.18	±0.10	0.18±0.10	0.15	±0.21	0.15±0.21
1.26	±1.56	1.26±1.56	1.08	±1.12	1.08±1.12	9.35	±16.70	9.35±16.70	0.25	±0.28	0.25±0.28	0.18	±0.26	0.18±0.26	0.8	±0.77	0.8±0.77
0.48	±0.27	0.48±0.27	0.5	±0.22	0.5±0.22	7.03	±9.63	7.03±9.63	0.02	±0.01	0.02±0.01	0.06	±0.09	0.06±0.09	3.26	±4.86	3.26±4.86
3.54	±2.25	3.54±2.25	3.09	±1.63	3.09±1.63	1.7	±2.31	1.7±2.31	0.21	±0.12	0.21±0.12	0.2	±0.08	0.2±0.08	0.09	±0.08	0.09±0.08
29.28	±7.29	29.28±7.29	27.64	±6.07	27.64±6.07	10.68	±7.00	10.68±7.00	2.57	±0.57	2.57±0.57	2.48	±1.63	2.48±1.63	5.74	±6.04	5.74±6.04
2.14	±2.16	2.14±2.16	2.41	±1.15	2.41±1.15	2.08	±2.41	2.08±2.41	0.23	±0.21	0.23±0.21	0.13	±0.11	0.13±0.11	0.37	±0.30	0.37±0.30
14.9	±19.75	14.9±19.75	11.59	±11.04	11.59±11.04	8.12	±3.16	8.12±3.16	17.43	±7.11	17.43±7.11	16.36	±4.14	16.36±4.14	10.99	±5.51	10.99±5.51
17.85	±11.71	17.85±11.71	18.59	±11.10	18.59±11.10	11.71	±15.99	11.71±15.99	1.12	±1.10	1.12±1.10	0.79	±0.42	0.79±0.42	0.37	±0.40	0.37±0.40
1.6	±1.33	1.6±1.33	2.3	±1.83	2.3±1.83	11.54	±12.45	11.54±12.45	1.37	±1.75	1.37±1.75	2.65	±5.36	2.65±5.36	15.62	±15.93	15.62±15.93
0.22	±0.15	0.22±0.15	0.24	±0.24	0.24±0.24	9.46	±22.11	9.46±22.11	0.03	±0.02	0.03±0.02	0.07	±0.12	0.07±0.12	6.6	±9.24	6.6±9.24
4.49	±2.20	4.49±2.20	4.31	±2.77	4.31±2.77	4.84	±7.54	4.84±7.54	0.22	±0.18	0.22±0.18	0.17	±0.09	0.17±0.09	0.15	±0.21	0.15±0.21
1.26	±1.56	1.26±1.56	1.08	±1.12	1.08±1.12	9.35	±16.70	9.35±16.70	0.25	±0.28	0.25±0.28	0.18	±0.26	0.18±0.26	0.8	±0.77	0.8±0.77
2.05	±2.27	2.05±2.27	2.64	±1.75	2.64±1.75	1.43	±1.60	1.43±1.60	0.44	±0.47	0.44±0.47	0.41	±0.34	0.41±0.34	6.28	±7.43	6.28±7.43
2.39	±1.51	2.39±1.51	1.82	±1.52	1.82±1.52	1.28	±0.70	1.28±0.70	0.17	±0.08	0.17±0.08	0.17	±0.08	0.17±0.08	0.29	±0.24	0.29±0.24
2.13	±2.44	2.13±2.44	2.62	±4.31	2.62±4.31	0.8	±1.07	0.8±1.07	0.08	±0.05	0.08±0.05	0.08	±0.15	0.08±0.15	0.02	±0.03	0.02±0.03
0.39	±0.35	0.39±0.35	0.22	±0.06	0.22±0.06	1.03	±2.02	1.03±2.02	1.38	±0.19	1.38±0.19	1.46	±0.25	1.46±0.25	1.35	±0.51	1.35±0.51
32.32	±10.64	32.32±10.64	30.43	±4.89	30.43±4.89	14.9	±9.47	14.9±9.47	6.43	±3.11	6.43±3.11	5.26	±3.41	5.26±3.41	8.77	±6.71	8.77±6.71
20.4	±12.09	20.4±12.09	24.17	±7.84	24.17±7.84	25.54	±17.75	25.54±17.75	71.09	±6.71	71.09±6.71	72.41	±7.56	72.41±7.56	48.78	±22.15	48.78±22.15
14.89	±19.75	14.89±19.75	11.55	±11.04	11.55±11.04	8.1	±3.13	8.1±3.13	17.43	±7.11	17.43±7.11	16.36	±4.15	16.36±4.15	10.98	±5.51	10.98±5.51
16.66	±11.60	16.66±11.60	17.41	±10.69	17.41±10.69	11.19	±15.33	11.19±15.33	1.07	±1.12	1.07±1.12	0.73	±0.38	0.73±0.38	0.35	±0.39	0.35±0.39
1.6	±1.33	1.6±1.33	2.3	±1.83	2.3±1.83	11.54	±12.45	11.54±12.45	1.37	±1.75	1.37±1.75	2.65	±5.36	2.65±5.36	15.62	±15.93	15.62±15.93
0.22	±0.15	0.22±0.15	0.24	±0.24	0.24±0.24	9.46	±22.11	9.46±22.11	0.03	±0.02	0.03±0.02	0.07	±0.12	0.07±0.12	6.6	±9.24	6.6±9.24
4.24	±1.99	4.24±1.99	4.09	±2.61	4.09±2.61	4.76	±7.45	4.76±7.45	0.22	±0.18	0.22±0.18	0.17	±0.09	0.17±0.09	0.14	±0.21	0.14±0.21
1.24	±1.58	1.24±1.58	1.08	±1.12	1.08±1.12	9.32	±16.71	9.32±16.71	0.24	±0.28	0.24±0.28	0.18	±0.26	0.18±0.26	0.8	±0.77	0.8±0.77
1.73	±2.32	1.73±2.32	1.77	±2.05	1.77±2.05	0.94	±1.52	0.94±1.52	0.16	±0.25	0.16±0.25	0.06	±0.04	0.06±0.04	0.03	±0.05	0.03±0.05
1.61	±2.36	1.61±2.36	0.78	±0.61	0.78±0.61	0.98	±1.47	0.98±1.47	0.05	±0.05	0.05±0.05	0.04	±0.02	0.04±0.02	0.03	±0.04	0.03±0.04
2.83	±6.35	2.83±6.35	0.14	±0.17	0.14±0.17	0.24	±0.33	0.24±0.33	0.05	±0.09	0.05±0.09	0	±0.00	0±0.00	0.01	±0.02	0.01±0.02
1.21	±1.91	1.21±1.91	1.05	±1.39	1.05±1.39	0.49	±0.46	0.49±0.46	0.07	±0.12	0.07±0.12	0.17	±0.32	0.17±0.32	0.04	±0.05	0.04±0.05
24.25	±9.09	24.25±9.09	26.28	±5.24	26.28±5.24	10.11	±7.12	10.11±7.12	4.8	±0.94	4.8±0.94	4.86	±1.72	4.86±1.72	8.5	±7.12	8.5±7.12
29.53	±13.23	29.53±13.23	33.32	±7.07	33.32±7.07	32.86	±17.48	32.86±17.48	74.52	±8.21	74.52±8.21	74.72	±6.16	74.72±6.16	56.9	±15.29	56.9±15.29
3.89	±3.30	3.89±3.30	3.98	±2.65	3.98±2.65	2.35	±3.00	2.35±3.00	0.25	±0.25	0.25±0.25	0.2	±0.13	0.2±0.13	0.08	±0.09	0.08±0.09
2.99	±2.09	2.99±2.09	3.29	±1.62	3.29±1.62	2.68	±3.71	2.68±3.71	0.25	±0.36	0.25±0.36	0.12	±0.07	0.12±0.07	0.07	±0.09	0.07±0.09
1.37	±2.07	1.37±2.07	0.62	±0.43	0.62±0.43	0.84	±1.27	0.84±1.27	0.04	±0.05	0.04±0.05	0.03	±0.02	0.03±0.02	0.02	±0.03	0.02±0.03
0.01	±0.01	0.01±0.01	0.03	±0.05	0.03±0.05	0.39	±0.86	0.39±0.86	0.1	±0.18	0.1±0.18	0.05	±0.09	0.05±0.09	0.44	±0.64	0.44±0.64
0.87	±2.07	0.87±2.07	0.02	±0.00	0.02±0.00	0.02	±0.01	0.02±0.01	0.04	±0.07	0.04±0.07	0.01	±0.01	0.01±0.01	0	±0.00	0±0.00
0.57	±1.14	0.57±1.14	0.05	±0.05	0.05±0.05	0.16	±0.25	0.16±0.25	0.06	±0.08	0.06±0.08	0	±0.01	0±0.01	0	±0.01	0±0.01
3.28	±1.56	3.28±1.56	3.8	±1.40	3.8±1.40	1.49	±1.46	1.49±1.46	0.43	±0.20	0.43±0.20	0.38	±0.18	0.38±0.18	0.28	±0.12	0.28±0.12
87.02	±7.08	87.02±7.08	88.22	±4.81	88.22±4.81	92.08	±9.05	92.08±9.05	98.83	±0.55	98.83±0.55	99.21	±0.29	99.21±0.29	99.1	±0.69	99.1±0.69
