# Supplementary material for: Intestinal Microbiota of Grass Carp Fed Faba Beans: A Comparative Study
Source: Microorganisms. 2019 Oct 17;7(10):465. doi: 10.3390/microorganisms7100465 (PMC6843481; doi:10.3390/microorganisms7100465)
Supplement: Supplementary file 1 [file microorganisms-07-00465-s001.zip › Table S3. Summary of profiling for each sample at all taxonomic levels.xls]

Taxonmy	Total_tags	TF-1_tags	TF-2_tags	TF-3_tags	TF-4_tags	TF-5_tags	TF-6_tags	TM-1_tags	TM-2_tags	TM-3_tags	TM-4_tags	TM-5_tags	TM-6_tags	TH-1_tags	TH-2_tags	TH-3_tags	TH-4_tags	TH-5_tags	TH-6_tags	CF-1_tags	CF-2_tags	CF-3_tags	CF-4_tags	CF-5_tags	CF-6_tags	CM-1_tags	CM-2_tags	CM-3_tags	CM-4_tags	CM-5_tags	CM-6_tags	CH-1_tags	CH-2_tags	CH-3_tags	CH-4_tags	CH-5_tags	CH-6_tags	TF-1_relative_abundance	TF-2_relative_abundance	TF-3_relative_abundance	TF-4_relative_abundance	TF-5_relative_abundance	TF-6_relative_abundance	TM-1_relative_abundance	TM-2_relative_abundance	TM-3_relative_abundance	TM-4_relative_abundance	TM-5_relative_abundance	TM-6_relative_abundance
0_Mirobe	3997241	109640	114808	150571	124817	113689	119755	136119	92959	132715	127066	140606	127579	134671	109829	131131	116475	112848	115625	97953	87149	119594	104545	89097	88106	118776	92085	110446	96006	97715	99562	94689	79502	97178	104007	103397	106531	99.999933	99.99995	99.999927	99.999955	100.000103	99.999948	100.000084	100.000013	99.999781	100.000036	99.999904	100.000031
0_Mirobe;1_Bacteria	3997241	109640	114808	150571	124817	113689	119755	136119	92959	132715	127066	140606	127579	134671	109829	131131	116475	112848	115625	97953	87149	119594	104545	89097	88106	118776	92085	110446	96006	97715	99562	94689	79502	97178	104007	103397	106531	99.999933	99.99995	99.999927	99.999955	100.000103	99.999948	100.000084	100.000013	99.999781	100.000036	99.999904	100.000031
0_Mirobe;1_Bacteria;2_Acidobacteria	822	1	64	55	68	17	2	103	1	0	2	3	3	206	248	3	1	0	0	0	0	0	0	1	0	2	0	0	0	0	34	3	3	1	1	0	0	0.000912	0.055745	0.036527	0.05448	0.014954	0.00167	0.075669	0.001076	0	0.001574	0.002133	0.002352
0_Mirobe;1_Bacteria;2_Acidobacteria;3_Blastocatellia	281	0	64	39	0	15	2	0	0	0	0	0	2	121	0	0	1	0	0	0	0	0	0	1	0	0	0	0	0	0	34	1	0	0	1	0	0	0	0.055745	0.025901	0	0.013194	0.00167	0	0	0	0	0	0.001568
0_Mirobe;1_Bacteria;2_Acidobacteria;3_Blastocatellia;4_Blastocatellales	281	0	64	39	0	15	2	0	0	0	0	0	2	121	0	0	1	0	0	0	0	0	0	1	0	0	0	0	0	0	34	1	0	0	1	0	0	0	0.055745	0.025901	0	0.013194	0.00167	0	0	0	0	0	0.001568
0_Mirobe;1_Bacteria;2_Acidobacteria;3_Blastocatellia;4_Blastocatellales;5_Blastocatellaceae	281	0	64	39	0	15	2	0	0	0	0	0	2	121	0	0	1	0	0	0	0	0	0	1	0	0	0	0	0	0	34	1	0	0	1	0	0	0	0.055745	0.025901	0	0.013194	0.00167	0	0	0	0	0	0.001568
0_Mirobe;1_Bacteria;2_Acidobacteria;3_Blastocatellia;4_Blastocatellales;5_Blastocatellaceae;6_11-24	121	0	0	0	0	0	0	0	0	0	0	0	0	120	0	0	0	0	0	0	0	0	0	0	0	0	0	0	0	0	0	1	0	0	0	0	0	0	0	0	0	0	0	0	0	0	0	0	0
0_Mirobe;1_Bacteria;2_Acidobacteria;3_Blastocatellia;4_Blastocatellales;5_Blastocatellaceae;6_Aridibacter	37	0	0	37	0	0	0	0	0	0	0	0	0	0	0	0	0	0	0	0	0	0	0	0	0	0	0	0	0	0	0	0	0	0	0	0	0	0	0	0.024573	0	0	0	0	0	0	0	0	0
0_Mirobe;1_Bacteria;2_Acidobacteria;3_Blastocatellia;4_Blastocatellales;5_Blastocatellaceae;6_Others_of_Blastocatellaceae	123	0	64	2	0	15	2	0	0	0	0	0	2	1	0	0	1	0	0	0	0	0	0	1	0	0	0	0	0	0	34	0	0	0	1	0	0	0	0.055745	0.001328	0	0.013194	0.00167	0	0	0	0	0	0.001568
0_Mirobe;1_Bacteria;2_Acidobacteria;3_Holophagae	110	0	0	0	1	1	0	103	0	0	0	0	0	0	3	0	0	0	0	0	0	0	0	0	0	2	0	0	0	0	0	0	0	0	0	0	0	0	0	0	0.000801	0.00088	0	0.075669	0	0	0	0	0
0_Mirobe;1_Bacteria;2_Acidobacteria;3_Others_of_Acidobacteria	174	0	0	16	65	0	0	0	1	0	0	2	0	85	0	2	0	0	0	0	0	0	0	0	0	0	0	0	0	0	0	2	0	1	0	0	0	0	0	0.010626	0.052077	0	0	0	0.001076	0	0	0.001422	0
0_Mirobe;1_Bacteria;2_Acidobacteria;3_Solibacteres	257	1	0	0	2	1	0	0	0	0	2	1	1	0	245	1	0	0	0	0	0	0	0	0	0	0	0	0	0	0	0	0	3	0	0	0	0	0.000912	0	0	0.001602	0.00088	0	0	0	0	0.001574	0.000711	0.000784
0_Mirobe;1_Bacteria;2_Acidobacteria;3_Solibacteres;4_Solibacterales	257	1	0	0	2	1	0	0	0	0	2	1	1	0	245	1	0	0	0	0	0	0	0	0	0	0	0	0	0	0	0	0	3	0	0	0	0	0.000912	0	0	0.001602	0.00088	0	0	0	0	0.001574	0.000711	0.000784
0_Mirobe;1_Bacteria;2_Acidobacteria;3_Solibacteres;4_Solibacterales;5_Solibacteraceae	257	1	0	0	2	1	0	0	0	0	2	1	1	0	245	1	0	0	0	0	0	0	0	0	0	0	0	0	0	0	0	0	3	0	0	0	0	0.000912	0	0	0.001602	0.00088	0	0	0	0	0.001574	0.000711	0.000784
0_Mirobe;1_Bacteria;2_Acidobacteria;3_Solibacteres;4_Solibacterales;5_Solibacteraceae;6_Bryobacter	257	1	0	0	2	1	0	0	0	0	2	1	1	0	245	1	0	0	0	0	0	0	0	0	0	0	0	0	0	0	0	0	3	0	0	0	0	0.000912	0	0	0.001602	0.00088	0	0	0	0	0.001574	0.000711	0.000784
0_Mirobe;1_Bacteria;2_Actinobacteria	97759	7365	2006	8452	3831	2368	11713	6063	1242	8630	5921	12400	9981	4818	5202	418	554	528	1392	401	78	182	94	42	443	193	67	321	524	1427	333	257	82	35	126	217	53	6.717434	1.747264	5.613293	3.06929	2.082879	9.780798	4.454198	1.336072	6.502639	4.659787	8.818959	7.823391
0_Mirobe;1_Bacteria;2_Actinobacteria;3_Acidimicrobiia	1534	106	143	271	132	0	2	19	95	5	631	32	0	4	31	5	3	1	3	4	2	4	1	0	0	12	2	0	17	1	0	0	0	5	3	0	0	0.09668	0.124555	0.179981	0.105755	0	0.00167	0.013959	0.102196	0.003766	0.496593	0.022758	0
0_Mirobe;1_Bacteria;2_Actinobacteria;3_Acidimicrobiia;4_Acidimicrobiales	1534	106	143	271	132	0	2	19	95	5	631	32	0	4	31	5	3	1	3	4	2	4	1	0	0	12	2	0	17	1	0	0	0	5	3	0	0	0.09668	0.124555	0.179981	0.105755	0	0.00167	0.013959	0.102196	0.003766	0.496593	0.022758	0
0_Mirobe;1_Bacteria;2_Actinobacteria;3_Acidimicrobiia;4_Acidimicrobiales;5_Acidimicrobiaceae	498	0	0	8	97	0	1	2	2	2	336	31	0	1	1	2	1	0	1	0	0	1	1	0	0	0	0	0	10	1	0	0	0	0	0	0	0	0	0	0.005313	0.077714	0	0.000835	0.00147	0.002152	0.001507	0.26443	0.022047	0
0_Mirobe;1_Bacteria;2_Actinobacteria;3_Acidimicrobiia;4_Acidimicrobiales;5_Acidimicrobiaceae;6_CL500-29_marine_group	321	0	0	3	1	0	1	1	1	2	299	0	0	1	1	0	1	0	0	0	0	0	0	0	0	0	0	0	10	0	0	0	0	0	0	0	0	0	0	0.001992	0.000801	0	0.000835	0.000735	0.001076	0.001507	0.235311	0	0
0_Mirobe;1_Bacteria;2_Actinobacteria;3_Acidimicrobiia;4_Acidimicrobiales;5_Acidimicrobiaceae;6_Others_of_Acidimicrobiaceae	177	0	0	5	96	0	0	1	1	0	37	31	0	0	0	2	0	0	1	0	0	1	1	0	0	0	0	0	0	1	0	0	0	0	0	0	0	0	0	0.003321	0.076913	0	0	0.000735	0.001076	0	0.029119	0.022047	0
0_Mirobe;1_Bacteria;2_Actinobacteria;3_Acidimicrobiia;4_Acidimicrobiales;5_Iamiaceae	299	2	72	85	11	0	0	0	89	1	0	1	0	0	30	0	0	0	0	4	0	0	0	0	0	0	2	0	1	0	0	0	0	0	1	0	0	0.001824	0.062713	0.056452	0.008813	0	0	0	0.095741	0.000753	0	0.000711	0
0_Mirobe;1_Bacteria;2_Actinobacteria;3_Acidimicrobiia;4_Acidimicrobiales;5_Iamiaceae;6_Iamia	299	2	72	85	11	0	0	0	89	1	0	1	0	0	30	0	0	0	0	4	0	0	0	0	0	0	2	0	1	0	0	0	0	0	1	0	0	0.001824	0.062713	0.056452	0.008813	0	0	0	0.095741	0.000753	0	0.000711	0
0_Mirobe;1_Bacteria;2_Actinobacteria;3_Acidimicrobiia;4_Acidimicrobiales;5_Others_of_Acidimicrobiales	737	104	71	178	24	0	1	17	4	2	295	0	0	3	0	3	2	1	2	0	2	3	0	0	0	12	0	0	6	0	0	0	0	5	2	0	0	0.094856	0.061842	0.118216	0.019228	0	0.000835	0.012489	0.004303	0.001506	0.232163	0	0
0_Mirobe;1_Bacteria;2_Actinobacteria;3_Actinobacteria	86784	6527	1828	7399	3551	2247	10659	5642	1083	8016	4608	11578	8411	4270	4501	257	488	519	1257	351	73	164	88	36	384	117	64	216	478	1085	302	212	53	13	82	179	46	5.953115	1.592223	4.913956	2.844961	1.976449	8.900668	4.144909	1.165029	6.039995	3.626465	8.234349	6.592781
0_Mirobe;1_Bacteria;2_Actinobacteria;3_Actinobacteria;4_Actinomycetales	1099	4	90	194	325	0	2	33	11	78	64	54	115	14	44	3	1	0	0	1	4	5	12	0	0	0	1	1	1	1	2	39	0	0	0	0	0	0.003648	0.078392	0.128842	0.260381	0	0.00167	0.024244	0.011833	0.058772	0.050368	0.038405	0.09014
0_Mirobe;1_Bacteria;2_Actinobacteria;3_Actinobacteria;4_Actinomycetales;5_Actinomycetaceae	1099	4	90	194	325	0	2	33	11	78	64	54	115	14	44	3	1	0	0	1	4	5	12	0	0	0	1	1	1	1	2	39	0	0	0	0	0	0.003648	0.078392	0.128842	0.260381	0	0.00167	0.024244	0.011833	0.058772	0.050368	0.038405	0.09014
0_Mirobe;1_Bacteria;2_Actinobacteria;3_Actinobacteria;4_Actinomycetales;5_Actinomycetaceae;6_Actinomyces	1099	4	90	194	325	0	2	33	11	78	64	54	115	14	44	3	1	0	0	1	4	5	12	0	0	0	1	1	1	1	2	39	0	0	0	0	0	0.003648	0.078392	0.128842	0.260381	0	0.00167	0.024244	0.011833	0.058772	0.050368	0.038405	0.09014
0_Mirobe;1_Bacteria;2_Actinobacteria;3_Actinobacteria;4_Bifidobacteriales	22261	178	34	1030	566	1030	6045	480	104	800	714	1126	4912	1567	361	101	38	425	1079	78	3	15	14	16	275	12	16	18	16	798	156	44	3	1	21	139	46	0.16235	0.029614	0.684063	0.453464	0.905982	5.047805	0.352633	0.111877	0.602795	0.561913	0.800819	3.850164
0_Mirobe;1_Bacteria;2_Actinobacteria;3_Actinobacteria;4_Bifidobacteriales;5_Bifidobacteriaceae	22261	178	34	1030	566	1030	6045	480	104	800	714	1126	4912	1567	361	101	38	425	1079	78	3	15	14	16	275	12	16	18	16	798	156	44	3	1	21	139	46	0.16235	0.029614	0.684063	0.453464	0.905982	5.047805	0.352633	0.111877	0.602795	0.561913	0.800819	3.850164
0_Mirobe;1_Bacteria;2_Actinobacteria;3_Actinobacteria;4_Bifidobacteriales;5_Bifidobacteriaceae;6_Bifidobacterium	22261	178	34	1030	566	1030	6045	480	104	800	714	1126	4912	1567	361	101	38	425	1079	78	3	15	14	16	275	12	16	18	16	798	156	44	3	1	21	139	46	0.16235	0.029614	0.684063	0.453464	0.905982	5.047805	0.352633	0.111877	0.602795	0.561913	0.800819	3.850164
0_Mirobe;1_Bacteria;2_Actinobacteria;3_Actinobacteria;4_Bifidobacteriales;5_Bifidobacteriaceae;6_Bifidobacterium;7_Bifidobacterium_dentium	55	0	0	1	0	1	12	1	0	0	31	1	3	1	0	0	0	0	0	0	0	0	0	0	0	0	0	0	3	1	0	0	0	0	0	0	0	0	0	0.000664	0	0.00088	0.01002	0.000735	0	0	0.024397	0.000711	0.002351
0_Mirobe;1_Bacteria;2_Actinobacteria;3_Actinobacteria;4_Bifidobacteriales;5_Bifidobacteriaceae;6_Bifidobacterium;7_Bifidobacterium_longum_subsp_longum	3999	9	8	159	34	582	48	275	29	178	52	694	317	444	224	10	15	404	19	74	1	2	0	11	178	5	2	1	2	31	9	13	3	0	21	138	7	0.008209	0.006968	0.105598	0.02724	0.511923	0.040082	0.202029	0.031197	0.134122	0.040924	0.493578	0.248473
0_Mirobe;1_Bacteria;2_Actinobacteria;3_Actinobacteria;4_Bifidobacteriales;5_Bifidobacteriaceae;6_Bifidobacterium;7_Others_of_Bifidobacterium	18207	169	26	870	532	447	5985	204	75	622	631	431	4592	1122	137	91	23	21	1060	4	2	13	14	5	97	7	14	17	11	766	147	31	0	1	0	1	39	0.154141	0.022646	0.577801	0.426224	0.393179	4.997703	0.149869	0.08068	0.468673	0.496592	0.30653	3.59934
0_Mirobe;1_Bacteria;2_Actinobacteria;3_Actinobacteria;4_Corynebacteriales	31807	4650	556	2562	1397	809	2447	2408	536	3027	1724	5062	1467	1435	2502	51	76	48	106	126	7	38	26	7	63	56	9	137	245	64	25	52	27	3	37	22	0	4.241151	0.484286	1.701521	1.119239	0.71159	2.043338	1.769043	0.576598	2.280822	1.356776	3.600129	1.149877
0_Mirobe;1_Bacteria;2_Actinobacteria;3_Actinobacteria;4_Corynebacteriales;5_Corynebacteriaceae	22257	3093	342	1228	1134	517	1986	1056	380	2557	1424	3834	884	1120	2100	40	50	40	92	34	5	13	16	3	53	31	6	91	19	40	9	18	21	3	1	17	0	2.821049	0.297888	0.815561	0.90853	0.454749	1.658386	0.775793	0.408781	1.926682	1.120678	2.726768	0.692905
0_Mirobe;1_Bacteria;2_Actinobacteria;3_Actinobacteria;4_Corynebacteriales;5_Corynebacteriaceae;6_Corynebacterium	277	0	0	5	27	0	0	0	0	11	2	0	109	0	56	0	0	0	0	1	0	0	0	0	1	0	0	60	0	0	1	1	0	3	0	0	0	0	0	0.003321	0.021632	0	0	0	0	0.008288	0.001574	0	0.085437
0_Mirobe;1_Bacteria;2_Actinobacteria;3_Actinobacteria;4_Corynebacteriales;5_Corynebacteriaceae;6_Corynebacterium_1	21760	3078	336	1207	1101	501	1977	1045	374	2513	1418	3817	742	1094	2034	39	48	39	91	33	5	13	16	2	52	30	6	28	19	40	7	17	21	0	1	16	0	2.807368	0.292662	0.801614	0.882091	0.440676	1.650871	0.767712	0.402327	1.893529	1.115956	2.714677	0.581602
0_Mirobe;1_Bacteria;2_Actinobacteria;3_Actinobacteria;4_Corynebacteriales;5_Corynebacteriaceae;6_Corynebacterium_1;7_Corynebacterium_afermentans_subsp_afermentans	171	0	2	0	26	1	5	0	1	42	0	6	0	87	1	0	0	0	0	0	0	0	0	0	0	0	0	0	0	0	0	0	0	0	0	0	0	0	0.001742	0	0.02083	0.00088	0.004175	0	0.001076	0.031647	0	0.004267	0
0_Mirobe;1_Bacteria;2_Actinobacteria;3_Actinobacteria;4_Corynebacteriales;5_Corynebacteriaceae;6_Corynebacterium_1;7_Corynebacterium_casei	126	0	0	0	0	0	2	0	0	0	0	0	36	15	71	0	0	1	0	0	0	0	0	0	0	0	0	0	0	0	1	0	0	0	0	0	0	0	0	0	0	0	0.00167	0	0	0	0	0	0.028218
0_Mirobe;1_Bacteria;2_Actinobacteria;3_Actinobacteria;4_Corynebacteriales;5_Corynebacteriaceae;6_Corynebacterium_1;7_Corynebacterium_glutamicum	1396	225	4	168	74	9	14	15	47	266	179	8	43	91	223	3	0	3	4	3	0	0	0	1	0	0	0	4	2	1	0	3	4	0	1	1	0	0.205217	0.003484	0.111575	0.059287	0.007916	0.011691	0.01102	0.05056	0.200429	0.140872	0.00569	0.033705
0_Mirobe;1_Bacteria;2_Actinobacteria;3_Actinobacteria;4_Corynebacteriales;5_Corynebacteriaceae;6_Corynebacterium_1;7_Corynebacterium_sp_1938BRRJ	299	1	1	32	1	26	2	0	10	205	0	5	1	8	3	1	0	0	0	0	0	1	0	0	0	0	0	2	0	0	0	0	0	0	0	0	0	0.000912	0.000871	0.021252	0.000801	0.022869	0.00167	0	0.010757	0.154466	0	0.003556	0.000784
0_Mirobe;1_Bacteria;2_Actinobacteria;3_Actinobacteria;4_Corynebacteriales;5_Corynebacteriaceae;6_Corynebacterium_1;7_Others_of_Corynebacterium_1	19584	2674	329	1007	1000	465	1954	1030	316	1999	1239	3798	662	892	1735	35	47	35	87	28	5	12	16	1	52	30	6	22	17	39	6	14	17	0	0	15	0	2.438889	0.286565	0.668787	0.801173	0.409011	1.631665	0.756692	0.339934	1.506234	0.975084	2.701164	0.518895
0_Mirobe;1_Bacteria;2_Firmicutes;3_Clostridia;4_Clostridiales;5_Ruminococcaceae;6_Ruminococcus_1;7_unidentified	423	265	15	67	0	0	4	0	0	9	37	6	0	2	1	1	1	0	0	3	0	1	0	0	0	0	2	0	0	0	0	0	0	0	9	0	0	0.241701	0.013065	0.044498	0	0	0.00334	0	0	0.006781	0.029119	0.004267	0
0_Mirobe;1_Bacteria;2_Actinobacteria;3_Actinobacteria;4_Corynebacteriales;5_Corynebacteriaceae;6_Lawsonella	180	15	3	16	5	2	9	11	6	33	4	14	32	9	10	1	2	1	1	0	0	0	0	0	0	1	0	3	0	0	1	0	0	0	0	1	0	0.013681	0.002613	0.010626	0.004006	0.001759	0.007515	0.008081	0.006454	0.024865	0.003148	0.009957	0.025082
0_Mirobe;1_Bacteria;2_Actinobacteria;3_Actinobacteria;4_Corynebacteriales;5_Corynebacteriaceae;6_Others_of_Corynebacteriaceae	40	0	3	0	1	14	0	0	0	0	0	3	1	17	0	0	0	0	0	0	0	0	0	1	0	0	0	0	0	0	0	0	0	0	0	0	0	0	0.002613	0	0.000801	0.012314	0	0	0	0	0	0.002134	0.000784
0_Mirobe;1_Bacteria;2_Actinobacteria;3_Actinobacteria;4_Corynebacteriales;5_Dietziaceae	633	0	1	272	8	8	1	255	2	3	0	74	2	1	0	1	1	0	0	0	0	1	0	0	0	2	0	0	0	1	0	0	0	0	0	0	0	0	0.000871	0.180644	0.006409	0.007036	0.000835	0.187336	0.002152	0.00226	0	0.052629	0.001568
0_Mirobe;1_Bacteria;2_Actinobacteria;3_Actinobacteria;4_Corynebacteriales;5_Dietziaceae;6_Dietzia	633	0	1	272	8	8	1	255	2	3	0	74	2	1	0	1	1	0	0	0	0	1	0	0	0	2	0	0	0	1	0	0	0	0	0	0	0	0	0.000871	0.180644	0.006409	0.007036	0.000835	0.187336	0.002152	0.00226	0	0.052629	0.001568
0_Mirobe;1_Bacteria;2_Actinobacteria;3_Actinobacteria;4_Corynebacteriales;5_Mycobacteriaceae	3096	780	5	768	35	56	34	4	23	217	32	492	13	90	112	0	8	1	3	77	0	15	4	1	3	3	0	40	225	14	3	7	1	0	25	5	0	0.711419	0.004355	0.510059	0.028041	0.049258	0.028391	0.002939	0.024742	0.163507	0.025184	0.349913	0.01019
0_Mirobe;1_Bacteria;2_Actinobacteria;3_Actinobacteria;4_Corynebacteriales;5_Mycobacteriaceae;6_Mycobacterium	3096	780	5	768	35	56	34	4	23	217	32	492	13	90	112	0	8	1	3	77	0	15	4	1	3	3	0	40	225	14	3	7	1	0	25	5	0	0.711419	0.004355	0.510059	0.028041	0.049258	0.028391	0.002939	0.024742	0.163507	0.025184	0.349913	0.01019
0_Mirobe;1_Bacteria;2_Actinobacteria;3_Actinobacteria;4_Corynebacteriales;5_Mycobacteriaceae;6_Mycobacterium;7_Mycobacterium_sp_L1E08A	685	311	0	43	2	5	0	1	1	72	6	190	1	7	27	0	2	0	1	9	0	0	1	0	0	0	0	0	0	4	0	0	0	0	0	2	0	0.283655	0	0.028558	0.001602	0.004398	0	0.000735	0.001076	0.054252	0.004722	0.135129	0.000784
0_Mirobe;1_Bacteria;2_Actinobacteria;3_Actinobacteria;4_Corynebacteriales;5_Mycobacteriaceae;6_Mycobacterium;7_Others_of_Mycobacterium	2411	469	5	725	33	51	34	3	22	145	26	302	12	83	85	0	6	1	2	68	0	15	3	1	3	3	0	40	225	10	3	7	1	0	25	3	0	0.427764	0.004355	0.481501	0.026439	0.04486	0.028391	0.002204	0.023666	0.109255	0.020462	0.214784	0.009406
0_Mirobe;1_Bacteria;2_Actinobacteria;3_Actinobacteria;4_Corynebacteriales;5_Nocardiaceae	5156	777	206	284	203	225	424	906	114	144	268	411	552	220	284	8	13	7	9	14	2	9	5	3	7	17	2	6	1	5	12	2	5	0	11	0	0	0.708683	0.17943	0.188616	0.162639	0.197908	0.354056	0.665595	0.122635	0.108503	0.210914	0.292306	0.432673
0_Mirobe;1_Bacteria;2_Actinobacteria;3_Actinobacteria;4_Corynebacteriales;5_Nocardiaceae;6_Gordonia	1375	463	34	12	144	2	295	35	82	28	3	39	2	82	129	1	2	2	1	7	0	1	2	0	2	0	2	1	0	0	0	2	2	0	0	0	0	0.422291	0.029615	0.00797	0.115369	0.001759	0.246336	0.025713	0.088211	0.021098	0.002361	0.027737	0.001568
0_Mirobe;1_Bacteria;2_Actinobacteria;3_Actinobacteria;4_Corynebacteriales;5_Nocardiaceae;6_Others_of_Nocardiaceae	43	0	0	0	0	0	0	0	0	0	0	43	0	0	0	0	0	0	0	0	0	0	0	0	0	0	0	0	0	0	0	0	0	0	0	0	0	0	0	0	0	0	0	0	0	0	0	0.030582	0
0_Mirobe;1_Bacteria;2_Actinobacteria;3_Actinobacteria;4_Corynebacteriales;5_Nocardiaceae;6_Rhodococcus	3738	314	172	272	59	223	129	871	32	116	265	329	550	138	155	7	11	5	8	7	2	8	3	3	5	17	0	5	1	5	12	0	3	0	11	0	0	0.286392	0.149815	0.180646	0.04727	0.196149	0.10772	0.639882	0.034424	0.087405	0.208553	0.233987	0.431105
0_Mirobe;1_Bacteria;2_Actinobacteria;3_Actinobacteria;4_Corynebacteriales;5_Nocardiaceae;6_Rhodococcus;7_Rhodococcus_corynebacterioides	144	12	0	76	3	15	2	21	0	2	0	4	0	1	0	0	0	0	5	0	0	2	0	0	0	1	0	0	0	0	0	0	0	0	0	0	0	0.010945	0	0.050475	0.002404	0.013194	0.00167	0.015428	0	0.001507	0	0.002845	0
0_Mirobe;1_Bacteria;2_Actinobacteria;3_Actinobacteria;4_Corynebacteriales;5_Nocardiaceae;6_Rhodococcus;7_Rhodococcus_erythropolis	3585	302	172	196	56	208	127	850	32	114	265	316	550	137	155	7	11	5	3	7	2	6	3	3	5	16	0	5	1	5	12	0	3	0	11	0	0	0.275447	0.149815	0.130171	0.044866	0.182955	0.10605	0.624454	0.034424	0.085898	0.208553	0.224741	0.431105
0_Mirobe;1_Bacteria;2_Actinobacteria;3_Actinobacteria;4_Corynebacteriales;5_Nocardiaceae;6_Rhodococcus;7_Rhodococcus_fascians	9	0	0	0	0	0	0	0	0	0	0	9	0	0	0	0	0	0	0	0	0	0	0	0	0	0	0	0	0	0	0	0	0	0	0	0	0	0	0	0	0	0	0	0	0	0	0	0.006401	0
0_Mirobe;1_Bacteria;2_Actinobacteria;3_Actinobacteria;4_Corynebacteriales;5_Tsukamurellaceae	665	0	2	10	17	3	2	187	17	106	0	251	16	4	6	2	4	0	2	1	0	0	1	0	0	3	1	0	0	4	1	25	0	0	0	0	0	0	0.001742	0.006641	0.01362	0.002639	0.00167	0.13738	0.018288	0.07987	0	0.178513	0.012541
0_Mirobe;1_Bacteria;2_Actinobacteria;3_Actinobacteria;4_Corynebacteriales;5_Tsukamurellaceae;6_Tsukamurella	665	0	2	10	17	3	2	187	17	106	0	251	16	4	6	2	4	0	2	1	0	0	1	0	0	3	1	0	0	4	1	25	0	0	0	0	0	0	0.001742	0.006641	0.01362	0.002639	0.00167	0.13738	0.018288	0.07987	0	0.178513	0.012541
0_Mirobe;1_Bacteria;2_Actinobacteria;3_Actinobacteria;4_Frankiales	2009	5	5	541	259	7	155	719	4	21	21	4	1	112	2	44	2	3	7	0	0	5	3	0	3	10	1	0	4	67	2	2	0	0	0	0	0	0.00456	0.004355	0.359299	0.207504	0.006157	0.129431	0.528215	0.004303	0.015822	0.016527	0.002845	0.000784
0_Mirobe;1_Bacteria;2_Actinobacteria;3_Actinobacteria;4_Frankiales;5_Cryptosporangiaceae	60	0	0	44	1	0	0	0	0	1	13	0	0	0	0	1	0	0	0	0	0	0	0	0	0	0	0	0	0	0	0	0	0	0	0	0	0	0	0	0.029222	0.000801	0	0	0	0	0.000753	0.010231	0	0
0_Mirobe;1_Bacteria;2_Actinobacteria;3_Actinobacteria;4_Frankiales;5_Cryptosporangiaceae;6_Fodinicola	60	0	0	44	1	0	0	0	0	1	13	0	0	0	0	1	0	0	0	0	0	0	0	0	0	0	0	0	0	0	0	0	0	0	0	0	0	0	0	0.029222	0.000801	0	0	0	0	0.000753	0.010231	0	0
0_Mirobe;1_Bacteria;2_Actinobacteria;3_Actinobacteria;4_Frankiales;5_Geodermatophilaceae	1788	5	4	496	258	7	3	719	3	19	8	3	1	112	2	43	2	3	6	0	0	5	3	0	0	10	1	0	4	67	2	2	0	0	0	0	0	0.00456	0.003484	0.329413	0.206703	0.006157	0.002505	0.528215	0.003227	0.014316	0.006296	0.002134	0.000784
0_Mirobe;1_Bacteria;2_Actinobacteria;3_Actinobacteria;4_Frankiales;5_Geodermatophilaceae;6_Blastococcus	301	0	0	1	119	5	0	1	0	0	0	0	0	100	1	0	0	0	1	0	0	0	1	0	0	0	1	0	0	67	2	2	0	0	0	0	0	0	0	0.000664	0.09534	0.004398	0	0.000735	0	0	0	0	0
0_Mirobe;1_Bacteria;2_Actinobacteria;3_Actinobacteria;4_Frankiales;5_Geodermatophilaceae;6_Geodermatophilus	26	0	0	0	0	0	0	0	0	16	0	0	0	10	0	0	0	0	0	0	0	0	0	0	0	0	0	0	0	0	0	0	0	0	0	0	0	0	0	0	0	0	0	0	0	0.012056	0	0	0
0_Mirobe;1_Bacteria;2_Actinobacteria;3_Actinobacteria;4_Frankiales;5_Geodermatophilaceae;6_Others_of_Geodermatophilaceae	1461	5	4	495	139	2	3	718	3	3	8	3	1	2	1	43	2	3	5	0	0	5	2	0	0	10	0	0	4	0	0	0	0	0	0	0	0	0.00456	0.003484	0.328749	0.111363	0.001759	0.002505	0.52748	0.003227	0.00226	0.006296	0.002134	0.000784
0_Mirobe;1_Bacteria;2_Actinobacteria;3_Actinobacteria;4_Frankiales;5_Others_of_Frankiales	161	0	1	1	0	0	152	0	1	1	0	1	0	0	0	0	0	0	1	0	0	0	0	0	3	0	0	0	0	0	0	0	0	0	0	0	0	0	0.000871	0.000664	0	0	0.126926	0	0.001076	0.000753	0	0.000711	0
0_Mirobe;1_Bacteria;2_Actinobacteria;3_Actinobacteria;4_Kineosporiales	222	0	0	5	1	1	1	40	0	164	5	1	0	1	0	0	0	0	0	0	0	0	0	0	0	1	0	2	0	0	0	0	0	0	0	0	0	0	0	0.00332	0.000801	0.00088	0.000835	0.029385	0	0.123573	0.003935	0.000711	0
0_Mirobe;1_Bacteria;2_Actinobacteria;3_Actinobacteria;4_Kineosporiales;5_Kineosporiaceae	222	0	0	5	1	1	1	40	0	164	5	1	0	1	0	0	0	0	0	0	0	0	0	0	0	1	0	2	0	0	0	0	0	0	0	0	0	0	0	0.00332	0.000801	0.00088	0.000835	0.029385	0	0.123573	0.003935	0.000711	0
0_Mirobe;1_Bacteria;2_Actinobacteria;3_Actinobacteria;4_Micrococcales	12775	819	944	984	322	157	395	795	166	3118	808	971	1289	667	593	30	326	16	39	27	19	25	4	5	9	13	34	17	15	79	52	8	6	2	16	5	0	0.74699	0.822243	0.653512	0.257974	0.138097	0.329839	0.584048	0.178573	2.349392	0.635891	0.69058	1.010354
0_Mirobe;1_Bacteria;2_Actinobacteria;3_Actinobacteria;4_Micrococcales;5_Brevibacteriaceae	731	17	2	1	2	0	342	76	1	27	0	1	1	146	102	1	1	1	1	0	0	0	0	0	4	1	0	2	0	0	0	0	2	0	0	0	0	0.015505	0.001742	0.000664	0.001602	0	0.285583	0.055834	0.001076	0.020344	0	0.000711	0.000784
0_Mirobe;1_Bacteria;2_Actinobacteria;3_Actinobacteria;4_Micrococcales;5_Brevibacteriaceae;6_Brevibacterium	621	17	1	1	1	0	342	75	1	27	0	1	1	146	0	0	0	0	1	0	0	0	0	0	4	1	0	2	0	0	0	0	0	0	0	0	0	0.015505	0.000871	0.000664	0.000801	0	0.285583	0.055099	0.001076	0.020344	0	0.000711	0.000784
0_Mirobe;1_Bacteria;2_Actinobacteria;3_Actinobacteria;4_Micrococcales;5_Brevibacteriaceae;6_Brevibacterium;7_Brevibacterium_epidermidis	474	17	1	0	1	0	342	75	1	27	0	1	1	0	0	0	0	0	1	0	0	0	0	0	4	1	0	2	0	0	0	0	0	0	0	0	0	0.015505	0.000871	0	0.000801	0	0.285583	0.055099	0.001076	0.020344	0	0.000711	0.000784
0_Mirobe;1_Bacteria;2_Actinobacteria;3_Actinobacteria;4_Micrococcales;5_Brevibacteriaceae;6_Brevibacterium;7_Others_of_Brevibacterium	147	0	0	1	0	0	0	0	0	0	0	0	0	146	0	0	0	0	0	0	0	0	0	0	0	0	0	0	0	0	0	0	0	0	0	0	0	0	0	0.000664	0	0	0	0	0	0	0	0	0
0_Mirobe;1_Bacteria;2_Actinobacteria;3_Actinobacteria;4_Micrococcales;5_Brevibacteriaceae;6_Others_of_Brevibacteriaceae	110	0	1	0	1	0	0	1	0	0	0	0	0	0	102	1	1	1	0	0	0	0	0	0	0	0	0	0	0	0	0	0	2	0	0	0	0	0	0.000871	0	0.000801	0	0	0.000735	0	0	0	0	0
0_Mirobe;1_Bacteria;2_Actinobacteria;3_Actinobacteria;4_Micrococcales;5_Cellulomonadaceae	46	0	0	45	1	0	0	0	0	0	0	0	0	0	0	0	0	0	0	0	0	0	0	0	0	0	0	0	0	0	0	0	0	0	0	0	0	0	0	0.029886	0.000801	0	0	0	0	0	0	0	0
0_Mirobe;1_Bacteria;2_Actinobacteria;3_Actinobacteria;4_Micrococcales;5_Cellulomonadaceae;6_Cellulomonas	46	0	0	45	1	0	0	0	0	0	0	0	0	0	0	0	0	0	0	0	0	0	0	0	0	0	0	0	0	0	0	0	0	0	0	0	0	0	0	0.029886	0.000801	0	0	0	0	0	0	0	0
0_Mirobe;1_Bacteria;2_Actinobacteria;3_Actinobacteria;4_Micrococcales;5_Demequinaceae	233	0	31	142	0	0	0	2	1	0	44	0	0	1	3	1	0	0	1	0	2	4	0	0	0	0	0	0	1	0	0	0	0	0	0	0	0	0	0.027002	0.094308	0	0	0	0.001469	0.001076	0	0.034628	0	0
0_Mirobe;1_Bacteria;2_Actinobacteria;3_Actinobacteria;4_Micrococcales;5_Dermabacteraceae	3582	7	12	131	8	11	14	606	14	2606	8	83	15	8	10	11	12	8	4	2	0	0	0	0	0	1	0	10	0	0	0	0	0	0	1	0	0	0.006385	0.010452	0.087002	0.006409	0.009676	0.011691	0.445199	0.01506	1.963606	0.006296	0.05903	0.011757
0_Mirobe;1_Bacteria;2_Actinobacteria;3_Actinobacteria;4_Micrococcales;5_Dermabacteraceae;6_Brachybacterium	3582	7	12	131	8	11	14	606	14	2606	8	83	15	8	10	11	12	8	4	2	0	0	0	0	0	1	0	10	0	0	0	0	0	0	1	0	0	0.006385	0.010452	0.087002	0.006409	0.009676	0.011691	0.445199	0.01506	1.963606	0.006296	0.05903	0.011757
0_Mirobe;1_Bacteria;2_Actinobacteria;3_Actinobacteria;4_Micrococcales;5_Dermacoccaceae	4	2	0	2	0	0	0	0	0	0	0	0	0	0	0	0	0	0	0	0	0	0	0	0	0	0	0	0	0	0	0	0	0	0	0	0	0	0.001824	0	0.001328	0	0	0	0	0	0	0	0	0
0_Mirobe;1_Bacteria;2_Actinobacteria;3_Actinobacteria;4_Micrococcales;5_Dermatophilaceae	5	0	0	0	5	0	0	0	0	0	0	0	0	0	0	0	0	0	0	0	0	0	0	0	0	0	0	0	0	0	0	0	0	0	0	0	0	0	0	0	0.004006	0	0	0	0	0	0	0	0
0_Mirobe;1_Bacteria;2_Actinobacteria;3_Actinobacteria;4_Micrococcales;5_Intrasporangiaceae	2137	13	609	214	118	8	9	41	104	12	516	7	15	82	12	7	300	2	12	15	6	4	2	2	0	1	0	0	7	1	8	4	0	1	1	4	0	0.011857	0.530451	0.142126	0.094538	0.007037	0.007515	0.030121	0.111878	0.009041	0.406088	0.004978	0.011757
0_Mirobe;1_Bacteria;2_Actinobacteria;3_Actinobacteria;4_Micrococcales;5_Intrasporangiaceae;6_Arsenicicoccus	454	3	420	1	2	2	2	0	1	2	1	0	4	2	3	1	2	0	6	0	2	0	0	0	0	0	0	0	0	0	0	0	0	0	0	0	0	0.002736	0.365828	0.000664	0.001602	0.001759	0.00167	0	0.001076	0.001507	0.000787	0	0.003135
0_Mirobe;1_Bacteria;2_Actinobacteria;3_Actinobacteria;4_Micrococcales;5_Intrasporangiaceae;6_Others_of_Intrasporangiaceae	1475	10	29	212	115	6	5	41	102	9	477	7	11	80	8	6	298	2	6	15	1	4	2	2	0	1	0	0	7	1	8	4	0	1	1	4	0	0.009121	0.02526	0.140798	0.092135	0.005278	0.004175	0.030121	0.109726	0.006781	0.375395	0.004978	0.008622
0_Mirobe;1_Bacteria;2_Actinobacteria;3_Actinobacteria;4_Micrococcales;5_Intrasporangiaceae;6_Serinicoccus	208	0	160	1	1	0	2	0	1	1	38	0	0	0	1	0	0	0	0	0	3	0	0	0	0	0	0	0	0	0	0	0	0	0	0	0	0	0	0.139363	0.000664	0.000801	0	0.00167	0	0.001076	0.000753	0.029906	0	0
0_Mirobe;1_Bacteria;2_Actinobacteria;3_Actinobacteria;4_Micrococcales;5_Microbacteriaceae	1639	40	187	27	10	56	17	57	2	10	4	36	1092	5	2	2	1	0	6	1	3	3	0	1	5	10	0	0	1	37	24	0	0	0	0	0	0	0.036483	0.162881	0.017932	0.008011	0.049257	0.014195	0.041875	0.002152	0.007534	0.003148	0.025603	0.85594
0_Mirobe;1_Bacteria;2_Actinobacteria;3_Actinobacteria;4_Micrococcales;5_Microbacteriaceae;6_Alpinimonas	3	0	0	0	0	0	0	0	0	0	0	0	0	0	0	0	0	0	0	0	0	3	0	0	0	0	0	0	0	0	0	0	0	0	0	0	0	0	0	0	0	0	0	0	0	0	0	0	0
0_Mirobe;1_Bacteria;2_Actinobacteria;3_Actinobacteria;4_Micrococcales;5_Microbacteriaceae;6_Microbacterium	97	38	0	19	2	21	13	0	1	0	0	1	0	1	0	0	0	0	0	0	0	0	0	0	1	0	0	0	0	0	0	0	0	0	0	0	0	0.034659	0	0.012619	0.001602	0.018471	0.010855	0	0.001076	0	0	0.000711	0
0_Mirobe;1_Bacteria;2_Actinobacteria;3_Actinobacteria;4_Micrococcales;5_Microbacteriaceae;6_Others_of_Microbacteriaceae	1539	2	187	8	8	35	4	57	1	10	4	35	1092	4	2	2	1	0	6	1	3	0	0	1	4	10	0	0	1	37	24	0	0	0	0	0	0	0.001824	0.162881	0.005313	0.006409	0.030786	0.00334	0.041875	0.001076	0.007534	0.003148	0.024892	0.85594
0_Mirobe;1_Bacteria;2_Actinobacteria;3_Actinobacteria;4_Micrococcales;5_Micrococcaceae	4100	671	63	352	174	82	12	12	40	461	185	841	165	425	444	7	7	5	7	8	7	14	2	2	0	0	33	5	5	41	20	4	4	1	0	1	0	0.612003	0.054874	0.233777	0.139403	0.072127	0.01002	0.008815	0.043028	0.347361	0.145594	0.598125	0.129332
0_Mirobe;1_Bacteria;2_Actinobacteria;3_Actinobacteria;4_Micrococcales;5_Micrococcaceae;6_Kocuria	1217	30	11	33	12	24	6	1	4	80	167	585	6	158	55	2	2	2	2	1	0	0	0	1	0	0	0	0	5	27	0	2	1	0	0	0	0	0.027363	0.009581	0.021917	0.009614	0.02111	0.00501	0.000735	0.004302	0.06028	0.131428	0.416056	0.004703
0_Mirobe;1_Bacteria;2_Actinobacteria;3_Actinobacteria;4_Micrococcales;5_Micrococcaceae;6_Kocuria;7_Kocuria_palustris	2	0	0	0	0	0	0	0	0	0	2	0	0	0	0	0	0	0	0	0	0	0	0	0	0	0	0	0	0	0	0	0	0	0	0	0	0	0	0	0	0	0	0	0	0	0	0.001574	0	0
0_Mirobe;1_Bacteria;2_Actinobacteria;3_Actinobacteria;4_Micrococcales;5_Micrococcaceae;6_Kocuria;7_Others_of_Kocuria	1215	30	11	33	12	24	6	1	4	80	165	585	6	158	55	2	2	2	2	1	0	0	0	1	0	0	0	0	5	27	0	2	1	0	0	0	0	0.027363	0.009581	0.021917	0.009614	0.02111	0.00501	0.000735	0.004302	0.06028	0.129854	0.416056	0.004703
0_Mirobe;1_Bacteria;2_Actinobacteria;3_Actinobacteria;4_Micrococcales;5_Micrococcaceae;6_Micrococcus	2112	614	6	89	79	55	5	7	11	380	15	254	157	98	259	3	5	3	4	7	4	10	0	1	0	0	32	4	0	4	2	0	3	1	0	0	0	0.560015	0.005226	0.059108	0.063292	0.048378	0.004175	0.005142	0.011833	0.286328	0.011805	0.180647	0.123061
0_Mirobe;1_Bacteria;2_Actinobacteria;3_Actinobacteria;4_Micrococcales;5_Micrococcaceae;6_Neomicrococcus	42	18	0	0	13	0	0	0	0	0	1	0	0	10	0	0	0	0	0	0	0	0	0	0	0	0	0	0	0	0	0	0	0	0	0	0	0	0.016417	0	0	0.010415	0	0	0	0	0	0.000787	0	0
0_Mirobe;1_Bacteria;2_Actinobacteria;3_Actinobacteria;4_Micrococcales;5_Micrococcaceae;6_Others_of_Micrococcaceae	324	6	46	162	68	0	1	2	23	1	2	1	0	3	1	2	0	0	0	0	1	1	2	0	0	0	1	0	0	0	0	0	0	0	0	1	0	0.005472	0.040067	0.107591	0.05448	0	0.000835	0.001469	0.024742	0.000753	0.001574	0.000711	0
0_Mirobe;1_Bacteria;2_Actinobacteria;3_Actinobacteria;4_Micrococcales;5_Micrococcaceae;6_Rothia	386	3	0	68	2	3	0	2	2	0	0	1	2	156	129	0	0	0	1	0	2	3	0	0	0	0	0	0	0	10	0	2	0	0	0	0	0	0.002736	0	0.045161	0.001602	0.002639	0	0.001469	0.002151	0	0	0.000711	0.001568
0_Mirobe;1_Bacteria;2_Actinobacteria;3_Actinobacteria;4_Micrococcales;5_Micrococcaceae;6_Tersicoccus	19	0	0	0	0	0	0	0	0	0	0	0	0	0	0	0	0	0	0	0	0	0	0	0	0	0	0	1	0	0	18	0	0	0	0	0	0	0	0	0	0	0	0	0	0	0	0	0	0
0_Mirobe;1_Bacteria;2_Actinobacteria;3_Actinobacteria;4_Micrococcales;5_Micrococcaceae;6_Tersicoccus;7_Arthrobacter_sp_CC-CFT-010	19	0	0	0	0	0	0	0	0	0	0	0	0	0	0	0	0	0	0	0	0	0	0	0	0	0	0	1	0	0	18	0	0	0	0	0	0	0	0	0	0	0	0	0	0	0	0	0	0
0_Mirobe;1_Bacteria;2_Actinobacteria;3_Actinobacteria;4_Micrococcales;5_Others_of_Micrococcales	6	1	0	0	0	0	0	0	0	0	4	1	0	0	0	0	0	0	0	0	0	0	0	0	0	0	0	0	0	0	0	0	0	0	0	0	0	0.000912	0	0	0	0	0	0	0	0	0.003148	0.000711	0
0_Mirobe;1_Bacteria;2_Actinobacteria;3_Actinobacteria;4_Micrococcales;5_Promicromonosporaceae	292	68	40	70	4	0	1	1	4	2	47	2	1	0	20	1	5	0	8	1	1	0	0	0	0	0	1	0	1	0	0	0	0	0	14	0	0	0.062021	0.034841	0.046489	0.003204	0	0.000835	0.000735	0.004303	0.001506	0.036989	0.001422	0.000784
0_Mirobe;1_Bacteria;2_Actinobacteria;3_Actinobacteria;4_Micrococcales;5_Promicromonosporaceae;6_Cellulosimicrobium	5	1	0	3	0	0	0	0	0	0	0	0	0	0	0	0	1	0	0	0	0	0	0	0	0	0	0	0	0	0	0	0	0	0	0	0	0	0.000912	0	0.001992	0	0	0	0	0	0	0	0	0
0_Mirobe;1_Bacteria;2_Actinobacteria;3_Actinobacteria;4_Micrococcales;5_Promicromonosporaceae;6_Cellulosimicrobium;7_Cellulosimicrobium_cellulans	5	1	0	3	0	0	0	0	0	0	0	0	0	0	0	0	1	0	0	0	0	0	0	0	0	0	0	0	0	0	0	0	0	0	0	0	0	0.000912	0	0.001992	0	0	0	0	0	0	0	0	0
0_Mirobe;1_Bacteria;2_Actinobacteria;3_Actinobacteria;4_Micrococcales;5_Promicromonosporaceae;6_Others_of_Promicromonosporaceae	77	67	0	1	2	0	0	1	0	1	0	0	0	0	0	1	2	0	1	1	0	0	0	0	0	0	0	0	0	0	0	0	0	0	0	0	0	0.061109	0	0.000664	0.001602	0	0	0.000735	0	0.000753	0	0	0
0_Mirobe;1_Bacteria;2_Actinobacteria;3_Actinobacteria;4_Micrococcales;5_Promicromonosporaceae;6_Promicromonospora	210	0	40	66	2	0	1	0	4	1	47	2	1	0	20	0	2	0	7	0	1	0	0	0	0	0	1	0	1	0	0	0	0	0	14	0	0	0	0.034841	0.043833	0.001602	0	0.000835	0	0.004303	0.000753	0.036989	0.001422	0.000784
0_Mirobe;1_Bacteria;2_Actinobacteria;3_Actinobacteria;4_Micromonosporales	580	1	0	489	3	2	2	6	1	0	0	69	0	3	0	0	0	0	0	0	0	4	0	0	0	0	0	0	0	0	0	0	0	0	0	0	0	0.000912	0	0.324764	0.002404	0.001759	0.00167	0.004408	0.001076	0	0	0.049073	0
0_Mirobe;1_Bacteria;2_Actinobacteria;3_Actinobacteria;4_Micromonosporales;5_Micromonosporaceae	580	1	0	489	3	2	2	6	1	0	0	69	0	3	0	0	0	0	0	0	0	4	0	0	0	0	0	0	0	0	0	0	0	0	0	0	0	0.000912	0	0.324764	0.002404	0.001759	0.00167	0.004408	0.001076	0	0	0.049073	0
0_Mirobe;1_Bacteria;2_Actinobacteria;3_Actinobacteria;4_Micromonosporales;5_Micromonosporaceae;6_Others_of_Micromonosporaceae	49	0	0	47	0	0	0	2	0	0	0	0	0	0	0	0	0	0	0	0	0	0	0	0	0	0	0	0	0	0	0	0	0	0	0	0	0	0	0	0.031215	0	0	0	0.001469	0	0	0	0	0
0_Mirobe;1_Bacteria;2_Actinobacteria;3_Actinobacteria;4_Micromonosporales;5_Micromonosporaceae;6_Stackebrandtia	531	1	0	442	3	2	2	4	1	0	0	69	0	3	0	0	0	0	0	0	0	4	0	0	0	0	0	0	0	0	0	0	0	0	0	0	0	0.000912	0	0.293549	0.002404	0.001759	0.00167	0.002939	0.001076	0	0	0.049073	0
0_Mirobe;1_Bacteria;2_Actinobacteria;3_Actinobacteria;4_Others_of_Actinobacteria	403	2	0	5	30	1	165	0	10	1	6	0	1	0	1	0	0	0	1	49	4	4	1	0	8	1	0	0	53	0	53	0	1	6	0	0	0	0.001824	0	0.003321	0.024035	0.00088	0.137781	0	0.010757	0.000753	0.004722	0	0.000784
0_Mirobe;1_Bacteria;2_Actinobacteria;3_Actinobacteria;4_PeM15	675	0	1	180	5	2	2	10	2	2	388	2	3	3	0	4	3	1	0	10	0	3	22	0	0	0	0	0	30	0	0	1	0	0	1	0	0	0	0.000871	0.119545	0.004006	0.00176	0.00167	0.007347	0.002151	0.001506	0.305353	0.001422	0.002352
0_Mirobe;1_Bacteria;2_Actinobacteria;3_Actinobacteria;4_Propionibacteriales	13442	861	167	668	641	233	1408	1148	166	792	736	4253	618	430	738	19	38	22	21	60	35	9	6	8	25	24	2	40	111	67	12	66	11	1	6	0	0	0.785296	0.14546	0.443644	0.513551	0.204946	1.175733	0.843381	0.178574	0.596766	0.579227	3.024762	0.484407
0_Mirobe;1_Bacteria;2_Actinobacteria;3_Actinobacteria;4_Propionibacteriales;5_Nocardioidaceae	3426	141	33	490	161	26	459	347	8	6	209	726	227	216	4	7	21	8	4	53	33	7	2	1	13	14	1	22	103	11	7	59	0	1	6	0	0	0.128601	0.028744	0.325427	0.128988	0.02287	0.383282	0.254925	0.008606	0.00452	0.164482	0.516334	0.17793
0_Mirobe;1_Bacteria;2_Actinobacteria;3_Actinobacteria;4_Propionibacteriales;5_Nocardioidaceae;6_Aeromicrobium	14	0	0	6	0	0	0	0	0	0	0	0	0	0	0	0	0	0	0	0	0	0	0	0	0	8	0	0	0	0	0	0	0	0	0	0	0	0	0	0.003985	0	0	0	0	0	0	0	0	0
0_Mirobe;1_Bacteria;2_Actinobacteria;3_Actinobacteria;4_Propionibacteriales;5_Nocardioidaceae;6_Marmoricola	1028	30	3	82	123	5	448	3	3	3	3	71	223	1	2	2	1	3	2	2	0	0	0	0	9	0	0	1	4	0	4	0	0	0	0	0	0	0.027362	0.002613	0.054459	0.098544	0.004398	0.374097	0.002205	0.003227	0.00226	0.002361	0.050495	0.174794
0_Mirobe;1_Bacteria;2_Actinobacteria;3_Actinobacteria;4_Propionibacteriales;5_Nocardioidaceae;6_Nocardioides	2314	111	30	402	37	21	10	344	5	3	141	655	4	215	2	5	20	5	2	51	33	7	2	1	4	6	1	21	96	11	3	59	0	1	6	0	0	0.101239	0.026131	0.266983	0.029643	0.018472	0.00835	0.25272	0.005379	0.00226	0.110966	0.465839	0.003136
0_Mirobe;1_Bacteria;2_Actinobacteria;3_Actinobacteria;4_Propionibacteriales;5_Nocardioidaceae;6_Others_of_Nocardioidaceae	70	0	0	0	1	0	1	0	0	0	65	0	0	0	0	0	0	0	0	0	0	0	0	0	0	0	0	0	3	0	0	0	0	0	0	0	0	0	0	0	0.000801	0	0.000835	0	0	0	0.051155	0	0
0_Mirobe;1_Bacteria;2_Actinobacteria;3_Actinobacteria;4_Propionibacteriales;5_Propionibacteriaceae	10016	720	134	178	480	207	949	801	158	786	527	3527	391	214	734	12	17	14	17	7	2	2	4	7	12	10	1	18	8	56	5	7	11	0	0	0	0	0.656695	0.116716	0.118217	0.384563	0.182076	0.792451	0.588456	0.169968	0.592246	0.414745	2.508428	0.306477
0_Mirobe;1_Bacteria;2_Actinobacteria;3_Actinobacteria;4_Propionibacteriales;5_Propionibacteriaceae;6_Others_of_Propionibacteriaceae	12	7	0	0	5	0	0	0	0	0	0	0	0	0	0	0	0	0	0	0	0	0	0	0	0	0	0	0	0	0	0	0	0	0	0	0	0	0.006385	0	0	0.004006	0	0	0	0	0	0	0	0
0_Mirobe;1_Bacteria;2_Actinobacteria;3_Actinobacteria;4_Propionibacteriales;5_Propionibacteriaceae;6_Propionibacterium	9948	713	128	155	475	207	949	801	158	785	510	3527	391	207	733	12	17	14	17	7	2	1	4	7	12	10	1	18	8	56	5	7	11	0	0	0	0	0.65031	0.11149	0.102942	0.380557	0.182076	0.792451	0.588456	0.169968	0.591493	0.401366	2.508428	0.306477
0_Mirobe;1_Bacteria;2_Actinobacteria;3_Actinobacteria;4_Propionibacteriales;5_Propionibacteriaceae;6_Propionicicella	14	0	0	3	0	0	0	0	0	0	2	0	0	7	1	0	0	0	0	0	0	1	0	0	0	0	0	0	0	0	0	0	0	0	0	0	0	0	0	0.001992	0	0	0	0	0	0	0.001574	0	0
0_Mirobe;1_Bacteria;2_Actinobacteria;3_Actinobacteria;4_Propionibacteriales;5_Propionibacteriaceae;6_Tessaracoccus	42	0	6	20	0	0	0	0	0	1	15	0	0	0	0	0	0	0	0	0	0	0	0	0	0	0	0	0	0	0	0	0	0	0	0	0	0	0	0.005226	0.013283	0	0	0	0	0	0.000753	0.011805	0	0
0_Mirobe;1_Bacteria;2_Actinobacteria;3_Actinobacteria;4_Pseudonocardiales	662	5	0	165	0	0	1	1	0	7	138	7	3	36	260	2	1	2	2	0	0	0	0	0	0	0	0	1	3	9	0	0	5	0	1	13	0	0.00456	0	0.109582	0	0	0.000835	0.000735	0	0.005274	0.108605	0.004978	0.002351
0_Mirobe;1_Bacteria;2_Actinobacteria;3_Actinobacteria;4_Pseudonocardiales;5_Pseudonocardiaceae	662	5	0	165	0	0	1	1	0	7	138	7	3	36	260	2	1	2	2	0	0	0	0	0	0	0	0	1	3	9	0	0	5	0	1	13	0	0.00456	0	0.109582	0	0	0.000835	0.000735	0	0.005274	0.108605	0.004978	0.002351
0_Mirobe;1_Bacteria;2_Actinobacteria;3_Actinobacteria;4_Pseudonocardiales;5_Pseudonocardiaceae;6_Actinomycetospora	130	1	0	88	0	0	0	1	0	0	0	0	3	35	1	0	0	0	0	0	0	0	0	0	0	0	0	0	0	0	0	0	0	0	1	0	0	0.000912	0	0.058444	0	0	0	0.000735	0	0	0	0	0.002351
0_Mirobe;1_Bacteria;2_Actinobacteria;3_Actinobacteria;4_Pseudonocardiales;5_Pseudonocardiaceae;6_Prauserella	5	0	0	0	0	0	0	0	0	0	0	0	0	0	5	0	0	0	0	0	0	0	0	0	0	0	0	0	0	0	0	0	0	0	0	0	0	0	0	0	0	0	0	0	0	0	0	0	0
0_Mirobe;1_Bacteria;2_Actinobacteria;3_Actinobacteria;4_Pseudonocardiales;5_Pseudonocardiaceae;6_Pseudonocardia	453	3	0	77	0	0	0	0	0	4	138	7	0	1	188	2	1	2	2	0	0	0	0	0	0	0	0	1	3	9	0	0	2	0	0	13	0	0.002736	0	0.051138	0	0	0	0	0	0.003014	0.108605	0.004978	0
0_Mirobe;1_Bacteria;2_Actinobacteria;3_Actinobacteria;4_Pseudonocardiales;5_Pseudonocardiaceae;6_Saccharopolyspora	74	1	0	0	0	0	1	0	0	3	0	0	0	0	66	0	0	0	0	0	0	0	0	0	0	0	0	0	0	0	0	0	3	0	0	0	0	0.000912	0	0	0	0	0.000835	0	0	0.00226	0	0	0
0_Mirobe;1_Bacteria;2_Actinobacteria;3_Actinobacteria;4_Streptomycetales	846	2	31	576	2	5	36	2	83	4	4	29	2	2	0	3	2	2	2	0	1	56	0	0	1	0	1	0	0	0	0	0	0	0	0	0	0	0.001824	0.027002	0.382543	0.001602	0.004398	0.030061	0.00147	0.089287	0.003013	0.003148	0.020625	0.001568
0_Mirobe;1_Bacteria;2_Actinobacteria;3_Actinobacteria;4_Streptomycetales;5_Streptomycetaceae	846	2	31	576	2	5	36	2	83	4	4	29	2	2	0	3	2	2	2	0	1	56	0	0	1	0	1	0	0	0	0	0	0	0	0	0	0	0.001824	0.027002	0.382543	0.001602	0.004398	0.030061	0.00147	0.089287	0.003013	0.003148	0.020625	0.001568
0_Mirobe;1_Bacteria;2_Actinobacteria;3_Actinobacteria;4_Streptomycetales;5_Streptomycetaceae;6_Streptomyces	846	2	31	576	2	5	36	2	83	4	4	29	2	2	0	3	2	2	2	0	1	56	0	0	1	0	1	0	0	0	0	0	0	0	0	0	0	0.001824	0.027002	0.382543	0.001602	0.004398	0.030061	0.00147	0.089287	0.003013	0.003148	0.020625	0.001568
0_Mirobe;1_Bacteria;2_Actinobacteria;3_Actinobacteria;4_Streptosporangiales	3	0	0	0	0	0	0	0	0	2	0	0	0	0	0	0	1	0	0	0	0	0	0	0	0	0	0	0	0	0	0	0	0	0	0	0	0	0	0	0	0	0	0	0	0	0.001507	0	0	0
0_Mirobe;1_Bacteria;2_Actinobacteria;3_Actinobacteria;4_Streptosporangiales;5_Nocardiopsaceae	3	0	0	0	0	0	0	0	0	2	0	0	0	0	0	0	1	0	0	0	0	0	0	0	0	0	0	0	0	0	0	0	0	0	0	0	0	0	0	0	0	0	0	0	0	0.001507	0	0	0
0_Mirobe;1_Bacteria;2_Actinobacteria;3_Actinobacteria;4_Streptosporangiales;5_Nocardiopsaceae;6_Nocardiopsis	3	0	0	0	0	0	0	0	0	2	0	0	0	0	0	0	1	0	0	0	0	0	0	0	0	0	0	0	0	0	0	0	0	0	0	0	0	0	0	0	0	0	0	0	0	0.001507	0	0	0
0_Mirobe;1_Bacteria;2_Actinobacteria;3_Coriobacteriia	6904	627	34	678	67	75	822	400	61	204	564	40	1537	412	320	152	5	5	91	45	3	13	1	3	56	64	1	96	28	327	30	41	19	2	37	38	6	0.571871	0.029615	0.450286	0.053679	0.065969	0.686401	0.29386	0.06562	0.153713	0.443864	0.028447	1.204744
0_Mirobe;1_Bacteria;2_Actinobacteria;3_Coriobacteriia;4_Coriobacteriales	6904	627	34	678	67	75	822	400	61	204	564	40	1537	412	320	152	5	5	91	45	3	13	1	3	56	64	1	96	28	327	30	41	19	2	37	38	6	0.571871	0.029615	0.450286	0.053679	0.065969	0.686401	0.29386	0.06562	0.153713	0.443864	0.028447	1.204744
0_Mirobe;1_Bacteria;2_Actinobacteria;3_Coriobacteriia;4_Coriobacteriales;5_Coriobacteriaceae	6904	627	34	678	67	75	822	400	61	204	564	40	1537	412	320	152	5	5	91	45	3	13	1	3	56	64	1	96	28	327	30	41	19	2	37	38	6	0.571871	0.029615	0.450286	0.053679	0.065969	0.686401	0.29386	0.06562	0.153713	0.443864	0.028447	1.204744
0_Mirobe;1_Bacteria;2_Actinobacteria;3_Coriobacteriia;4_Coriobacteriales;5_Coriobacteriaceae;6_Collinsella	5908	626	31	677	63	73	536	220	58	204	525	35	1371	364	258	150	1	4	90	37	2	13	0	3	44	61	1	96	24	257	29	5	3	2	1	38	6	0.570959	0.027002	0.449622	0.050474	0.06421	0.44758	0.161623	0.062393	0.153713	0.413171	0.024892	1.074628
0_Mirobe;1_Bacteria;2_Actinobacteria;3_Coriobacteriia;4_Coriobacteriales;5_Coriobacteriaceae;6_Collinsella;7_Collinsella_aerofaciens	5906	625	31	677	63	73	536	220	58	204	525	35	1370	364	258	150	1	4	90	37	2	13	0	3	44	61	1	96	24	257	29	5	3	2	1	38	6	0.570047	0.027002	0.449622	0.050474	0.06421	0.44758	0.161623	0.062393	0.153713	0.413171	0.024892	1.073844
0_Mirobe;1_Bacteria;2_Actinobacteria;3_Coriobacteriia;4_Coriobacteriales;5_Coriobacteriaceae;6_Collinsella;7_Others_of_Collinsella	2	1	0	0	0	0	0	0	0	0	0	0	1	0	0	0	0	0	0	0	0	0	0	0	0	0	0	0	0	0	0	0	0	0	0	0	0	0.000912	0	0	0	0	0	0	0	0	0	0	0.000784
0_Mirobe;1_Bacteria;2_Actinobacteria;3_Coriobacteriia;4_Coriobacteriales;5_Coriobacteriaceae;6_Eggerthella	393	0	2	1	1	0	0	85	2	0	39	0	154	1	61	1	2	1	0	4	1	0	0	0	0	1	0	0	1	0	0	0	1	0	35	0	0	0	0.001742	0.000664	0.000801	0	0	0.062445	0.002151	0	0.030693	0	0.12071
0_Mirobe;1_Bacteria;2_Actinobacteria;3_Coriobacteriia;4_Coriobacteriales;5_Coriobacteriaceae;6_Gordonibacter	22	0	0	0	0	0	0	0	0	0	0	0	0	0	0	0	0	0	0	3	0	0	0	0	0	0	0	0	3	0	0	0	15	0	1	0	0	0	0	0	0	0	0	0	0	0	0	0	0
0_Mirobe;1_Bacteria;2_Actinobacteria;3_Coriobacteriia;4_Coriobacteriales;5_Coriobacteriaceae;6_Olsenella	170	1	0	0	0	0	0	95	0	0	0	2	11	45	1	1	0	0	0	0	0	0	0	0	6	2	0	0	0	5	1	0	0	0	0	0	0	0.000912	0	0	0	0	0	0.069792	0	0	0	0.001422	0.008622
0_Mirobe;1_Bacteria;2_Actinobacteria;3_Coriobacteriia;4_Coriobacteriales;5_Coriobacteriaceae;6_Others_of_Coriobacteriaceae	411	0	1	0	3	2	286	0	1	0	0	3	1	2	0	0	2	0	1	1	0	0	1	0	6	0	0	0	0	65	0	36	0	0	0	0	0	0	0.000871	0	0.002404	0.001759	0.238821	0	0.001076	0	0	0.002133	0.000784
0_Mirobe;1_Bacteria;2_Actinobacteria;3_Others_of_Actinobacteria	120	82	0	12	0	0	0	1	0	14	0	0	10	0	0	0	0	0	0	0	0	0	0	0	0	0	0	1	0	0	0	0	0	0	0	0	0	0.07479	0	0.00797	0	0	0	0.000735	0	0.010549	0	0	0.007838
0_Mirobe;1_Bacteria;2_Actinobacteria;3_Rubrobacteria	174	0	0	1	0	0	0	0	0	1	8	0	15	0	129	1	0	0	0	0	0	0	0	0	0	0	0	0	0	0	1	0	3	15	0	0	0	0	0	0.000664	0	0	0	0	0	0.000753	0.006296	0	0.011757
0_Mirobe;1_Bacteria;2_Actinobacteria;3_Rubrobacteria;4_Rubrobacterales	174	0	0	1	0	0	0	0	0	1	8	0	15	0	129	1	0	0	0	0	0	0	0	0	0	0	0	0	0	0	1	0	3	15	0	0	0	0	0	0.000664	0	0	0	0	0	0.000753	0.006296	0	0.011757
0_Mirobe;1_Bacteria;2_Actinobacteria;3_Rubrobacteria;4_Rubrobacterales;5_Rubrobacteriaceae	174	0	0	1	0	0	0	0	0	1	8	0	15	0	129	1	0	0	0	0	0	0	0	0	0	0	0	0	0	0	1	0	3	15	0	0	0	0	0	0.000664	0	0	0	0	0	0.000753	0.006296	0	0.011757
0_Mirobe;1_Bacteria;2_Actinobacteria;3_Rubrobacteria;4_Rubrobacterales;5_Rubrobacteriaceae;6_Rubrobacter	174	0	0	1	0	0	0	0	0	1	8	0	15	0	129	1	0	0	0	0	0	0	0	0	0	0	0	0	0	0	1	0	3	15	0	0	0	0	0	0.000664	0	0	0	0	0	0.000753	0.006296	0	0.011757
0_Mirobe;1_Bacteria;2_Actinobacteria;3_Rubrobacteria;4_Rubrobacterales;5_Rubrobacteriaceae;6_Rubrobacter;7_Others_of_Rubrobacter	158	0	0	1	0	0	0	0	0	1	8	0	0	0	129	1	0	0	0	0	0	0	0	0	0	0	0	0	0	0	0	0	3	15	0	0	0	0	0	0.000664	0	0	0	0	0	0.000753	0.006296	0	0
0_Mirobe;1_Bacteria;2_Actinobacteria;3_Rubrobacteria;4_Rubrobacterales;5_Rubrobacteriaceae;6_Rubrobacter;7_Rubrobacter_sp_C05_TP_Z26_S14	16	0	0	0	0	0	0	0	0	0	0	0	15	0	0	0	0	0	0	0	0	0	0	0	0	0	0	0	0	0	1	0	0	0	0	0	0	0	0	0	0	0	0	0	0	0	0	0	0.011757
0_Mirobe;1_Bacteria;2_Actinobacteria;3_Thermoleophilia	2243	23	1	91	81	46	230	1	3	390	110	750	8	132	221	3	58	3	41	1	0	1	4	3	3	0	0	8	1	14	0	4	7	0	4	0	1	0.020978	0.000871	0.060436	0.064895	0.040461	0.192059	0.000735	0.003227	0.293863	0.086569	0.533405	0.006271
0_Mirobe;1_Bacteria;2_Actinobacteria;3_Thermoleophilia;4_Gaiellales	68	1	0	1	48	0	0	0	0	0	17	0	0	0	0	0	0	0	0	0	0	0	1	0	0	0	0	0	0	0	0	0	0	0	0	0	0	0.000912	0	0.000664	0.038456	0	0	0	0	0	0.013379	0	0
0_Mirobe;1_Bacteria;2_Actinobacteria;3_Thermoleophilia;4_Solirubrobacterales	2175	22	1	90	33	46	230	1	3	390	93	750	8	132	221	3	58	3	41	1	0	1	3	3	3	0	0	8	1	14	0	4	7	0	4	0	1	0.020066	0.000871	0.059772	0.026439	0.040461	0.192059	0.000735	0.003227	0.293863	0.07319	0.533405	0.006271
0_Mirobe;1_Bacteria;2_Actinobacteria;3_Thermoleophilia;4_Solirubrobacterales;5_288-2	121	0	0	0	0	0	0	0	0	0	0	118	0	0	0	0	0	1	0	0	0	0	0	0	0	0	0	0	0	2	0	0	0	0	0	0	0	0	0	0	0	0	0	0	0	0	0	0.083922	0
0_Mirobe;1_Bacteria;2_Actinobacteria;3_Thermoleophilia;4_Solirubrobacterales;5_Elev-16S-1332	98	0	0	5	0	0	0	0	0	0	91	0	0	0	0	1	0	0	0	0	0	0	0	0	0	0	0	0	1	0	0	0	0	0	0	0	0	0	0	0.003321	0	0	0	0	0	0	0.071616	0	0
0_Mirobe;1_Bacteria;2_Actinobacteria;3_Thermoleophilia;4_Solirubrobacterales;5_Others_of_Solirubrobacterales	87	0	0	61	3	17	0	0	0	0	0	0	0	1	0	0	0	1	0	0	0	1	3	0	0	0	0	0	0	0	0	0	0	0	0	0	0	0	0	0.040512	0.002404	0.014953	0	0	0	0	0	0	0
0_Mirobe;1_Bacteria;2_Actinobacteria;3_Thermoleophilia;4_Solirubrobacterales;5_Parviterribacteraceae	1788	22	1	24	10	29	230	1	3	390	2	632	8	129	221	2	3	1	41	1	0	0	0	3	3	0	0	8	0	12	0	4	7	0	0	0	1	0.020066	0.000871	0.015939	0.008012	0.025508	0.192059	0.000735	0.003227	0.293863	0.001574	0.449483	0.006271
0_Mirobe;1_Bacteria;2_Actinobacteria;3_Thermoleophilia;4_Solirubrobacterales;5_Parviterribacteraceae;6_Parviterribacter	1788	22	1	24	10	29	230	1	3	390	2	632	8	129	221	2	3	1	41	1	0	0	0	3	3	0	0	8	0	12	0	4	7	0	0	0	1	0.020066	0.000871	0.015939	0.008012	0.025508	0.192059	0.000735	0.003227	0.293863	0.001574	0.449483	0.006271
0_Mirobe;1_Bacteria;2_Actinobacteria;3_Thermoleophilia;4_Solirubrobacterales;5_Patulibacteraceae	19	0	0	0	19	0	0	0	0	0	0	0	0	0	0	0	0	0	0	0	0	0	0	0	0	0	0	0	0	0	0	0	0	0	0	0	0	0	0	0	0.015222	0	0	0	0	0	0	0	0
0_Mirobe;1_Bacteria;2_Actinobacteria;3_Thermoleophilia;4_Solirubrobacterales;5_Patulibacteraceae;6_Patulibacter	19	0	0	0	19	0	0	0	0	0	0	0	0	0	0	0	0	0	0	0	0	0	0	0	0	0	0	0	0	0	0	0	0	0	0	0	0	0	0	0	0.015222	0	0	0	0	0	0	0	0
0_Mirobe;1_Bacteria;2_Actinobacteria;3_Thermoleophilia;4_Solirubrobacterales;5_Patulibacteraceae;6_Patulibacter;7_actinobacterium_T10	19	0	0	0	19	0	0	0	0	0	0	0	0	0	0	0	0	0	0	0	0	0	0	0	0	0	0	0	0	0	0	0	0	0	0	0	0	0	0	0	0.015222	0	0	0	0	0	0	0	0
0_Mirobe;1_Bacteria;2_Actinobacteria;3_Thermoleophilia;4_Solirubrobacterales;5_TM146	62	0	0	0	1	0	0	0	0	0	0	0	0	2	0	0	55	0	0	0	0	0	0	0	0	0	0	0	0	0	0	0	0	0	4	0	0	0	0	0	0.000801	0	0	0	0	0	0	0	0
0_Mirobe;1_Bacteria;2_Armatimonadetes	516	0	0	38	0	18	0	5	68	1	0	45	3	84	241	1	1	0	2	0	0	0	0	1	0	0	2	0	0	1	0	2	3	0	0	0	0	0	0	0.025237	0	0.015833	0	0.003673	0.073151	0.000753	0	0.032004	0.002351
0_Mirobe;1_Bacteria;2_Armatimonadetes;3_Armatimonadia	414	0	0	38	0	0	0	5	68	0	0	2	3	47	240	1	1	0	2	0	0	0	0	0	0	0	2	0	0	0	0	2	3	0	0	0	0	0	0	0.025237	0	0	0	0.003673	0.073151	0	0	0.001422	0.002351
0_Mirobe;1_Bacteria;2_Armatimonadetes;3_Armatimonadia;4_Armatimonadales	414	0	0	38	0	0	0	5	68	0	0	2	3	47	240	1	1	0	2	0	0	0	0	0	0	0	2	0	0	0	0	2	3	0	0	0	0	0	0	0.025237	0	0	0	0.003673	0.073151	0	0	0.001422	0.002351
0_Mirobe;1_Bacteria;2_Armatimonadetes;3_Fimbriimonadia	102	0	0	0	0	18	0	0	0	1	0	43	0	37	1	0	0	0	0	0	0	0	0	1	0	0	0	0	0	1	0	0	0	0	0	0	0	0	0	0	0	0.015833	0	0	0	0.000753	0	0.030582	0
0_Mirobe;1_Bacteria;2_Armatimonadetes;3_Fimbriimonadia;4_Fimbriimonadales	102	0	0	0	0	18	0	0	0	1	0	43	0	37	1	0	0	0	0	0	0	0	0	1	0	0	0	0	0	1	0	0	0	0	0	0	0	0	0	0	0	0.015833	0	0	0	0.000753	0	0.030582	0
0_Mirobe;1_Bacteria;2_Armatimonadetes;3_Fimbriimonadia;4_Fimbriimonadales;5_Fimbriimonadaceae	102	0	0	0	0	18	0	0	0	1	0	43	0	37	1	0	0	0	0	0	0	0	0	1	0	0	0	0	0	1	0	0	0	0	0	0	0	0	0	0	0	0.015833	0	0	0	0.000753	0	0.030582	0
0_Mirobe;1_Bacteria;2_Armatimonadetes;3_Fimbriimonadia;4_Fimbriimonadales;5_Fimbriimonadaceae;6_Fimbriimonas	45	0	0	0	0	0	0	0	0	0	0	43	0	0	1	0	0	0	0	0	0	0	0	0	0	0	0	0	0	1	0	0	0	0	0	0	0	0	0	0	0	0	0	0	0	0	0	0.030582	0
0_Mirobe;1_Bacteria;2_Armatimonadetes;3_Fimbriimonadia;4_Fimbriimonadales;5_Fimbriimonadaceae;6_Others_of_Fimbriimonadaceae	57	0	0	0	0	18	0	0	0	1	0	0	0	37	0	0	0	0	0	0	0	0	0	1	0	0	0	0	0	0	0	0	0	0	0	0	0	0	0	0	0	0.015833	0	0	0	0.000753	0	0	0
0_Mirobe;1_Bacteria;2_Bacteroidetes	370193	8171	2694	7260	10964	1568	8239	4241	12592	5446	6950	6880	5534	8337	18611	18719	6741	46310	52290	882	246	2625	5683	266	501	1167	674	859	16784	356	250	12466	33923	30094	2326	15302	14242	7.452566	2.346519	4.821637	8.784057	1.379213	6.879877	3.115663	13.545758	4.103512	5.469603	4.893097	4.337709
0_Mirobe;1_Bacteria;2_Bacteroidetes;3_Bacteroidetes_VC21_Bac22	21	0	20	0	0	0	0	0	0	0	0	0	0	1	0	0	0	0	0	0	0	0	0	0	0	0	0	0	0	0	0	0	0	0	0	0	0	0	0.01742	0	0	0	0	0	0	0	0	0	0
0_Mirobe;1_Bacteria;2_Bacteroidetes;3_Bacteroidia	271191	5654	887	6022	7837	1102	6981	1663	11270	3399	5562	2769	2263	1258	17168	12721	6465	16988	44336	823	151	2412	5630	247	375	1025	647	758	16515	282	208	12346	33878	29144	2290	8202	1913	5.156874	0.772591	3.999439	6.278791	0.969314	5.8294	1.221731	12.123624	2.561119	4.377256	1.969328	1.773804
0_Mirobe;1_Bacteria;2_Bacteroidetes;3_Bacteroidia;4_Bacteroidales	271191	5654	887	6022	7837	1102	6981	1663	11270	3399	5562	2769	2263	1258	17168	12721	6465	16988	44336	823	151	2412	5630	247	375	1025	647	758	16515	282	208	12346	33878	29144	2290	8202	1913	5.156874	0.772591	3.999439	6.278791	0.969314	5.8294	1.221731	12.123624	2.561119	4.377256	1.969328	1.773804
0_Mirobe;1_Bacteria;2_Bacteroidetes;3_Bacteroidia;4_Bacteroidales;5_Bacteroidaceae	216721	4377	581	2971	1422	390	1991	1043	5252	2038	3964	2358	1315	882	13003	11551	353	15039	39697	761	145	2323	4898	234	319	963	377	687	13039	265	176	12233	32303	28291	1565	8128	1787	3.992154	0.50606	1.973154	1.139266	0.343045	1.66256	0.766245	5.649801	1.535617	3.119641	1.677024	1.030733
0_Mirobe;1_Bacteria;2_Bacteroidetes;3_Bacteroidia;4_Bacteroidales;5_Bacteroidaceae;6_Bacteroides	216721	4377	581	2971	1422	390	1991	1043	5252	2038	3964	2358	1315	882	13003	11551	353	15039	39697	761	145	2323	4898	234	319	963	377	687	13039	265	176	12233	32303	28291	1565	8128	1787	3.992154	0.50606	1.973154	1.139266	0.343045	1.66256	0.766245	5.649801	1.535617	3.119641	1.677024	1.030733
0_Mirobe;1_Bacteria;2_Bacteroidetes;3_Bacteroidia;4_Bacteroidales;5_Bacteroidaceae;6_Bacteroides;7_Bacteroides_coprocola_DSM_17136	34	0	0	0	0	0	0	0	0	34	0	0	0	0	0	0	0	0	0	0	0	0	0	0	0	0	0	0	0	0	0	0	0	0	0	0	0	0	0	0	0	0	0	0	0	0.025619	0	0	0
0_Mirobe;1_Bacteria;2_Bacteroidetes;3_Bacteroidia;4_Bacteroidales;5_Bacteroidaceae;6_Bacteroides;7_Bacteroides_fragilis	227	0	69	1	0	0	0	0	0	108	0	1	0	0	1	0	0	0	11	0	1	0	0	0	0	0	0	0	0	35	0	0	0	0	0	0	0	0	0.0601	0.000664	0	0	0	0	0	0.081377	0	0.000711	0
0_Mirobe;1_Bacteria;2_Bacteroidetes;3_Bacteroidia;4_Bacteroidales;5_Bacteroidaceae;6_Bacteroides;7_Bacteroides_sp_BlueCatfish9	957	2	0	1	2	8	0	0	1	0	0	0	0	3	54	0	0	0	0	49	51	3	137	0	0	70	50	0	77	17	0	226	139	22	31	11	3	0.001824	0	0.000664	0.001602	0.007037	0	0	0.001076	0	0	0	0
0_Mirobe;1_Bacteria;2_Bacteroidetes;3_Bacteroidia;4_Bacteroidales;5_Bacteroidaceae;6_Bacteroides;7_Bacteroides_thetaiotaomicron	436	50	0	1	1	1	0	0	0	18	0	355	0	0	2	0	0	2	0	1	0	0	0	0	0	0	0	0	0	5	0	0	0	0	0	0	0	0.045604	0	0.000664	0.000801	0.00088	0	0	0	0.013563	0	0.252479	0
0_Mirobe;1_Bacteria;2_Bacteroidetes;3_Bacteroidia;4_Bacteroidales;5_Bacteroidaceae;6_Bacteroides;7_Bacteroides_uniformis	801	346	110	5	0	27	79	15	1	69	51	0	19	26	1	2	1	2	2	3	4	0	0	1	3	0	0	1	2	0	0	0	0	0	31	0	0	0.315578	0.095812	0.003321	0	0.023749	0.065968	0.01102	0.001076	0.051991	0.040137	0	0.014893
0_Mirobe;1_Bacteria;2_Bacteroidetes;3_Bacteroidia;4_Bacteroidales;5_Bacteroidaceae;6_Bacteroides;7_Others_of_Bacteroides	214032	3892	387	2936	1419	333	1908	1028	5250	1787	3876	1995	1296	853	12945	11548	352	15035	39684	707	89	2320	4761	233	316	893	325	685	12960	208	176	12007	32164	28269	1494	8117	1784	3.549797	0.337083	1.949909	1.136863	0.292908	1.593252	0.755225	5.647649	1.34649	3.050385	1.418856	1.01584
0_Mirobe;1_Bacteria;2_Firmicutes;3_Erysipelotrichia;4_Erysipelotrichales;5_Erysipelotrichaceae;6_Allobaculum;7_gut_metagenome	322	0	0	5	0	21	33	0	0	15	1	124	1	0	49	0	0	0	0	0	0	0	0	0	0	4	0	1	64	2	0	0	1	0	1	0	0	0	0	0.003321	0	0.018471	0.027556	0	0	0.011302	0.000787	0.088189	0.000784
0_Mirobe;1_Bacteria;2_Firmicutes;3_Clostridia;4_Clostridiales;5_Ruminococcaceae;6_Ruminococcus_1;7_unidentified	423	265	15	67	0	0	4	0	0	9	37	6	0	2	1	1	1	0	0	3	0	1	0	0	0	0	2	0	0	0	0	0	0	0	9	0	0	0.241701	0.013065	0.044498	0	0	0.00334	0	0	0.006781	0.029119	0.004267	0
0_Mirobe;1_Bacteria;2_Bacteroidetes;3_Bacteroidia;4_Bacteroidales;5_Bacteroidales_BS11_gut_group	129	0	0	0	0	1	70	0	0	0	0	0	56	0	0	0	0	1	0	0	0	0	0	0	0	0	0	0	0	0	1	0	0	0	0	0	0	0	0	0	0	0.00088	0.058453	0	0	0	0	0	0.043895
0_Mirobe;1_Bacteria;2_Bacteroidetes;3_Bacteroidia;4_Bacteroidales;5_Bacteroidales_S24-7_group	51	0	0	0	0	0	0	0	0	0	0	0	0	0	50	0	0	0	0	0	0	0	0	0	0	0	0	0	0	0	0	0	1	0	0	0	0	0	0	0	0	0	0	0	0	0	0	0	0
0_Mirobe;1_Bacteria;2_Bacteroidetes;3_Bacteroidia;4_Bacteroidales;5_Others_of_Bacteroidales	4853	2	102	225	1348	19	3	200	220	1	119	5	2	3	567	227	55	14	129	0	1	23	109	1	2	12	3	10	35	1	2	1	999	403	3	0	7	0.001824	0.088844	0.149431	1.079981	0.016713	0.002505	0.146931	0.236664	0.000753	0.093652	0.003556	0.001568
0_Mirobe;1_Bacteria;2_Bacteroidetes;3_Bacteroidia;4_Bacteroidales;5_Porphyromonadaceae	35104	926	127	2412	202	264	47	101	5749	992	1233	276	39	78	3304	817	5954	1900	4458	57	5	62	495	8	5	9	141	24	3434	11	22	55	573	412	721	72	119	0.844582	0.110619	1.601902	0.161837	0.232212	0.039246	0.0742	6.184448	0.747465	0.970363	0.196293	0.030569
0_Mirobe;1_Bacteria;2_Bacteroidetes;3_Bacteroidia;4_Bacteroidales;5_Porphyromonadaceae;6_Barnesiella	1125	713	44	214	1	0	0	1	29	0	57	10	3	1	2	0	0	0	1	4	0	0	0	0	0	0	1	0	0	0	0	0	1	0	0	1	42	0.65031	0.038325	0.142126	0.000801	0	0	0.000735	0.031197	0	0.044859	0.007112	0.002351
0_Mirobe;1_Bacteria;2_Bacteroidetes;3_Bacteroidia;4_Bacteroidales;5_Porphyromonadaceae;6_Butyricimonas	10	0	0	10	0	0	0	0	0	0	0	0	0	0	0	0	0	0	0	0	0	0	0	0	0	0	0	0	0	0	0	0	0	0	0	0	0	0	0	0.006641	0	0	0	0	0	0	0	0	0
0_Mirobe;1_Bacteria;2_Bacteroidetes;3_Bacteroidia;4_Bacteroidales;5_Porphyromonadaceae;6_Macellibacteroides	13	0	0	0	12	0	0	0	0	0	0	0	0	0	1	0	0	0	0	0	0	0	0	0	0	0	0	0	0	0	0	0	0	0	0	0	0	0	0	0	0.009614	0	0	0	0	0	0	0	0
0_Mirobe;1_Bacteria;2_Bacteroidetes;3_Bacteroidia;4_Bacteroidales;5_Porphyromonadaceae;6_Odoribacter	251	2	0	1	1	0	2	2	1	0	0	0	0	0	237	0	1	0	1	0	0	0	0	0	0	0	0	0	0	0	0	0	3	0	0	0	0	0.001824	0	0.000664	0.000801	0	0.00167	0.001469	0.001076	0	0	0	0
0_Mirobe;1_Bacteria;2_Bacteroidetes;3_Bacteroidia;4_Bacteroidales;5_Porphyromonadaceae;6_Others_of_Porphyromonadaceae	32483	49	12	2169	129	263	32	98	5713	782	884	22	36	76	3060	817	5952	1853	4437	44	3	60	481	8	3	9	140	21	3429	5	22	55	542	409	721	71	76	0.044691	0.010452	1.440516	0.103352	0.231332	0.026721	0.071996	6.14572	0.589232	0.695702	0.015646	0.028218
0_Mirobe;1_Bacteria;2_Bacteroidetes;3_Bacteroidia;4_Bacteroidales;5_Porphyromonadaceae;6_Paludibacter	51	0	0	0	0	0	0	0	4	0	0	0	0	0	0	0	0	47	0	0	0	0	0	0	0	0	0	0	0	0	0	0	0	0	0	0	0	0	0	0	0	0	0	0	0.004303	0	0	0	0
0_Mirobe;1_Bacteria;2_Bacteroidetes;3_Bacteroidia;4_Bacteroidales;5_Porphyromonadaceae;6_Parabacteroides	997	162	71	17	1	1	12	0	2	100	292	244	0	1	3	0	1	0	19	9	2	2	13	0	2	0	0	1	5	6	0	0	27	3	0	0	1	0.147757	0.061842	0.011291	0.000801	0.00088	0.01002	0	0.002152	0.075349	0.229802	0.173535	0
0_Mirobe;1_Bacteria;2_Bacteroidetes;3_Bacteroidia;4_Bacteroidales;5_Porphyromonadaceae;6_Parabacteroides;7_Others_of_Parabacteroides	540	87	1	12	1	0	0	0	1	99	267	0	0	0	2	0	1	0	16	3	0	1	13	0	1	0	0	1	3	0	0	0	27	3	0	0	1	0.079351	0.000871	0.00797	0.000801	0	0	0	0.001076	0.074596	0.210127	0	0
0_Mirobe;1_Bacteria;2_Bacteroidetes;3_Bacteroidia;4_Bacteroidales;5_Porphyromonadaceae;6_Parabacteroides;7_Parabacteroides_distasonis	444	75	70	5	0	1	0	0	1	1	25	244	0	1	1	0	0	0	3	6	2	1	0	0	0	0	0	0	2	6	0	0	0	0	0	0	0	0.068406	0.060971	0.003321	0	0.00088	0	0	0.001076	0.000753	0.019675	0.173535	0
0_Mirobe;1_Bacteria;2_Bacteroidetes;3_Bacteroidia;4_Bacteroidales;5_Porphyromonadaceae;6_Parabacteroides;7_Parabacteroides_goldsteinii	13	0	0	0	0	0	12	0	0	0	0	0	0	0	0	0	0	0	0	0	0	0	0	0	1	0	0	0	0	0	0	0	0	0	0	0	0	0	0	0	0	0	0.01002	0	0	0	0	0	0
0_Mirobe;1_Bacteria;2_Bacteroidetes;3_Bacteroidia;4_Bacteroidales;5_Porphyromonadaceae;6_Petrimonas	61	0	0	0	58	0	1	0	0	0	0	0	0	0	1	0	0	0	0	0	0	0	1	0	0	0	0	0	0	0	0	0	0	0	0	0	0	0	0	0	0.046468	0	0.000835	0	0	0	0	0	0
0_Mirobe;1_Bacteria;2_Bacteroidetes;3_Bacteroidia;4_Bacteroidales;5_Porphyromonadaceae;6_Porphyromonas	113	0	0	1	0	0	0	0	0	110	0	0	0	0	0	0	0	0	0	0	0	0	0	0	0	0	0	2	0	0	0	0	0	0	0	0	0	0	0	0.000664	0	0	0	0	0	0.082884	0	0	0
0_Mirobe;1_Bacteria;2_Bacteroidetes;3_Bacteroidia;4_Bacteroidales;5_Prevotellaceae	7960	118	71	28	297	233	4831	316	12	298	222	27	569	289	203	11	2	7	13	0	0	1	93	3	49	41	125	37	1	0	3	57	1	1	0	1	0	0.107624	0.061842	0.018595	0.237949	0.204944	4.03407	0.232151	0.012908	0.224539	0.174712	0.019201	0.445999
0_Mirobe;1_Bacteria;2_Bacteroidetes;3_Bacteroidia;4_Bacteroidales;5_Prevotellaceae;6_Alloprevotella	517	0	0	0	0	7	124	8	0	69	106	0	156	1	0	0	1	1	2	0	0	0	0	0	4	27	10	0	0	0	0	1	0	0	0	0	0	0	0	0	0	0.006157	0.103545	0.005878	0	0.051991	0.083421	0	0.122277
0_Mirobe;1_Bacteria;2_Bacteroidetes;3_Bacteroidia;4_Bacteroidales;5_Prevotellaceae;6_Alloprevotella;7_Others_of_Alloprevotella	409	0	0	0	0	7	124	7	0	69	0	0	156	1	0	0	1	1	1	0	0	0	0	0	4	27	10	0	0	0	0	1	0	0	0	0	0	0	0	0	0	0.006157	0.103545	0.005143	0	0.051991	0	0	0.122277
0_Mirobe;1_Bacteria;2_Bacteroidetes;3_Bacteroidia;4_Bacteroidales;5_Prevotellaceae;6_Alloprevotella;7_Prevotella_sp_oral_clone_HF050	108	0	0	0	0	0	0	1	0	0	106	0	0	0	0	0	0	0	1	0	0	0	0	0	0	0	0	0	0	0	0	0	0	0	0	0	0	0	0	0	0	0	0	0.000735	0	0	0.083421	0	0
0_Mirobe;1_Bacteria;2_Bacteroidetes;3_Bacteroidia;4_Bacteroidales;5_Prevotellaceae;6_Others_of_Prevotellaceae	8	0	0	0	0	0	0	0	0	0	0	0	0	0	0	0	0	0	0	0	0	0	0	0	0	0	2	0	0	0	0	6	0	0	0	0	0	0	0	0	0	0	0	0	0	0	0	0	0
0_Mirobe;1_Bacteria;2_Bacteroidetes;3_Bacteroidia;4_Bacteroidales;5_Prevotellaceae;6_Paraprevotella	4	0	0	0	0	0	4	0	0	0	0	0	0	0	0	0	0	0	0	0	0	0	0	0	0	0	0	0	0	0	0	0	0	0	0	0	0	0	0	0	0	0	0.00334	0	0	0	0	0	0
0_Mirobe;1_Bacteria;2_Bacteroidetes;3_Bacteroidia;4_Bacteroidales;5_Prevotellaceae;6_Prevotella	298	1	1	0	0	0	1	250	0	41	0	1	1	0	1	0	0	0	1	0	0	0	0	0	0	0	0	0	0	0	0	0	0	0	0	0	0	0.000912	0.000871	0	0	0	0.000835	0.183663	0	0.030893	0	0.000711	0.000784
0_Mirobe;1_Bacteria;2_Bacteroidetes;3_Bacteroidia;4_Bacteroidales;5_Prevotellaceae;6_Prevotella;7_Prevotella_nigrescens	257	1	1	0	0	0	1	250	0	0	0	1	1	0	1	0	0	0	1	0	0	0	0	0	0	0	0	0	0	0	0	0	0	0	0	0	0	0.000912	0.000871	0	0	0	0.000835	0.183663	0	0	0	0.000711	0.000784
0_Mirobe;1_Bacteria;2_Bacteroidetes;3_Bacteroidia;4_Bacteroidales;5_Prevotellaceae;6_Prevotella;7_Prevotella_oris	41	0	0	0	0	0	0	0	0	41	0	0	0	0	0	0	0	0	0	0	0	0	0	0	0	0	0	0	0	0	0	0	0	0	0	0	0	0	0	0	0	0	0	0	0	0.030893	0	0	0
0_Mirobe;1_Bacteria;2_Bacteroidetes;3_Bacteroidia;4_Bacteroidales;5_Prevotellaceae;6_Prevotella_1	305	109	0	1	0	179	5	0	0	3	0	0	0	0	0	1	0	0	0	0	0	0	0	3	0	4	0	0	0	0	0	0	0	0	0	0	0	0.099416	0	0.000664	0	0.157446	0.004175	0	0	0.00226	0	0	0
0_Mirobe;1_Bacteria;2_Bacteroidetes;3_Bacteroidia;4_Bacteroidales;5_Prevotellaceae;6_Prevotella_1;7_Others_of_Prevotella_1	301	109	0	1	0	179	5	0	0	3	0	0	0	0	0	1	0	0	0	0	0	0	0	3	0	0	0	0	0	0	0	0	0	0	0	0	0	0.099416	0	0.000664	0	0.157446	0.004175	0	0	0.00226	0	0	0
0_Mirobe;1_Bacteria;2_Bacteroidetes;3_Bacteroidia;4_Bacteroidales;5_Prevotellaceae;6_Prevotella_1;7_Prevotella_ruminicola	4	0	0	0	0	0	0	0	0	0	0	0	0	0	0	0	0	0	0	0	0	0	0	0	0	4	0	0	0	0	0	0	0	0	0	0	0	0	0	0	0	0	0	0	0	0	0	0	0
0_Mirobe;1_Bacteria;2_Bacteroidetes;3_Bacteroidia;4_Bacteroidales;5_Prevotellaceae;6_Prevotella_2	135	0	0	1	4	0	129	0	0	0	0	0	0	0	0	0	0	1	0	0	0	0	0	0	0	0	0	0	0	0	0	0	0	0	0	0	0	0	0	0.000664	0.003205	0	0.10772	0	0	0	0	0	0
0_Mirobe;1_Bacteria;2_Bacteroidetes;3_Bacteroidia;4_Bacteroidales;5_Prevotellaceae;6_Prevotella_7	26	0	0	0	0	0	0	0	0	0	0	0	0	0	26	0	0	0	0	0	0	0	0	0	0	0	0	0	0	0	0	0	0	0	0	0	0	0	0	0	0	0	0	0	0	0	0	0	0
0_Mirobe;1_Bacteria;2_Bacteroidetes;3_Bacteroidia;4_Bacteroidales;5_Prevotellaceae;6_Prevotella_9	5889	8	69	25	290	46	3927	58	11	185	116	25	412	286	154	9	1	5	10	0	0	1	1	0	40	10	113	37	1	0	3	44	1	1	0	0	0	0.007296	0.0601	0.016603	0.232341	0.040461	3.279196	0.04261	0.011832	0.139395	0.091291	0.017779	0.322938
0_Mirobe;1_Bacteria;2_Bacteroidetes;3_Bacteroidia;4_Bacteroidales;5_Prevotellaceae;6_Prevotella_9;7_Others_of_Prevotella_9	5868	8	69	25	290	46	3906	58	11	185	116	25	412	286	154	9	1	5	10	0	0	1	1	0	40	10	113	37	1	0	3	44	1	1	0	0	0	0.007296	0.0601	0.016603	0.232341	0.040461	3.26166	0.04261	0.011832	0.139395	0.091291	0.017779	0.322938
0_Mirobe;1_Bacteria;2_Bacteroidetes;3_Bacteroidia;4_Bacteroidales;5_Prevotellaceae;6_Prevotella_9;7_human_gut_metagenome	21	0	0	0	0	0	21	0	0	0	0	0	0	0	0	0	0	0	0	0	0	0	0	0	0	0	0	0	0	0	0	0	0	0	0	0	0	0	0	0	0	0	0.017536	0	0	0	0	0	0
0_Mirobe;1_Bacteria;2_Bacteroidetes;3_Bacteroidia;4_Bacteroidales;5_Prevotellaceae;6_Prevotellaceae_UCG-001	119	0	0	0	2	0	1	0	0	0	0	1	0	0	21	1	0	0	0	0	0	0	92	0	0	0	0	0	0	0	0	0	0	0	0	1	0	0	0	0	0.001602	0	0.000835	0	0	0	0	0.000711	0
0_Mirobe;1_Bacteria;2_Bacteroidetes;3_Bacteroidia;4_Bacteroidales;5_Prevotellaceae;6_Prevotellaceae_UCG-003	659	0	1	1	1	1	640	0	1	0	0	0	0	2	1	0	0	0	0	0	0	0	0	0	5	0	0	0	0	0	0	6	0	0	0	0	0	0	0.000871	0.000664	0.000801	0.00088	0.534424	0	0.001076	0	0	0	0
0_Mirobe;1_Bacteria;2_Bacteroidetes;3_Bacteroidia;4_Bacteroidales;5_Prolixibacteraceae	4	0	4	0	0	0	0	0	0	0	0	0	0	0	0	0	0	0	0	0	0	0	0	0	0	0	0	0	0	0	0	0	0	0	0	0	0	0	0.003484	0	0	0	0	0	0	0	0	0	0
0_Mirobe;1_Bacteria;2_Bacteroidetes;3_Bacteroidia;4_Bacteroidales;5_Prolixibacteraceae;6_BSV13	4	0	4	0	0	0	0	0	0	0	0	0	0	0	0	0	0	0	0	0	0	0	0	0	0	0	0	0	0	0	0	0	0	0	0	0	0	0	0.003484	0	0	0	0	0	0	0	0	0	0
0_Mirobe;1_Bacteria;2_Bacteroidetes;3_Bacteroidia;4_Bacteroidales;5_RH-aaj90h05	5410	206	2	151	4566	137	5	3	36	6	18	7	128	4	9	14	3	26	12	4	0	1	35	1	0	0	1	0	3	0	1	0	1	29	0	1	0	0.187888	0.001742	0.100285	3.658156	0.120504	0.004175	0.002204	0.038727	0.004521	0.014166	0.004978	0.10033
0_Mirobe;1_Bacteria;2_Bacteroidetes;3_Bacteroidia;4_Bacteroidales;5_Rikenellaceae	959	25	0	235	2	58	34	0	1	64	6	96	154	2	32	101	98	1	27	1	0	2	0	0	0	0	0	0	3	5	3	0	0	8	1	0	0	0.022802	0	0.156072	0.001602	0.051016	0.028391	0	0.001076	0.048224	0.004722	0.068276	0.12071
0_Mirobe;1_Bacteria;2_Bacteroidetes;3_Bacteroidia;4_Bacteroidales;5_Rikenellaceae;6_Acetobacteroides	733	1	0	219	2	48	1	0	1	64	6	1	154	2	2	101	98	1	26	0	0	2	0	0	0	0	0	0	0	0	3	0	0	0	1	0	0	0.000912	0	0.145446	0.001602	0.04222	0.000835	0	0.001076	0.048224	0.004722	0.000711	0.12071
0_Mirobe;1_Bacteria;2_Bacteroidetes;3_Bacteroidia;4_Bacteroidales;5_Rikenellaceae;6_Alistipes	187	24	0	16	0	10	33	0	0	0	0	95	0	0	0	0	0	0	0	1	0	0	0	0	0	0	0	0	3	5	0	0	0	0	0	0	0	0.02189	0	0.010626	0	0.008796	0.027556	0	0	0	0	0.067565	0
0_Mirobe;1_Bacteria;2_Bacteroidetes;3_Bacteroidia;4_Bacteroidales;5_Rikenellaceae;6_Alistipes;7_Alistipes_sp_AL-1	7	0	0	7	0	0	0	0	0	0	0	0	0	0	0	0	0	0	0	0	0	0	0	0	0	0	0	0	0	0	0	0	0	0	0	0	0	0	0	0.004649	0	0	0	0	0	0	0	0	0
0_Mirobe;1_Bacteria;2_Bacteroidetes;3_Bacteroidia;4_Bacteroidales;5_Rikenellaceae;6_Alistipes;7_Others_of_Alistipes	146	24	0	8	0	10	0	0	0	0	0	95	0	0	0	0	0	0	0	1	0	0	0	0	0	0	0	0	3	5	0	0	0	0	0	0	0	0.02189	0	0.005313	0	0.008796	0	0	0	0	0	0.067565	0
0_Mirobe;1_Bacteria;2_Firmicutes;3_Erysipelotrichia;4_Erysipelotrichales;5_Erysipelotrichaceae;6_Allobaculum;7_gut_metagenome	322	0	0	5	0	21	33	0	0	15	1	124	1	0	49	0	0	0	0	0	0	0	0	0	0	4	0	1	64	2	0	0	1	0	1	0	0	0	0	0.003321	0	0.018471	0.027556	0	0	0.011302	0.000787	0.088189	0.000784
0_Mirobe;1_Bacteria;2_Bacteroidetes;3_Bacteroidia;4_Bacteroidales;5_Rikenellaceae;6_Rikenellaceae_RC9_gut_group	31	0	0	0	0	0	0	0	0	0	0	0	0	0	30	0	0	0	1	0	0	0	0	0	0	0	0	0	0	0	0	0	0	0	0	0	0	0	0	0	0	0	0	0	0	0	0	0	0
0_Mirobe;1_Bacteria;2_Bacteroidetes;3_Bacteroidia;4_Bacteroidales;5_Rikenellaceae;6_dgA-11_gut_group	8	0	0	0	0	0	0	0	0	0	0	0	0	0	0	0	0	0	0	0	0	0	0	0	0	0	0	0	0	0	0	0	0	8	0	0	0	0	0	0	0	0	0	0	0	0	0	0	0
0_Mirobe;1_Bacteria;2_Bacteroidetes;3_Cytophagia	7434	349	134	448	776	42	335	760	151	559	41	1793	970	464	287	10	5	10	70	2	47	120	5	0	4	7	0	3	3	20	11	5	1	0	1	1	0	0.318314	0.116716	0.297533	0.621711	0.036946	0.279737	0.558335	0.162437	0.4212	0.032267	1.275192	0.760315
0_Mirobe;1_Bacteria;2_Bacteroidetes;3_Cytophagia;4_Cytophagales	7434	349	134	448	776	42	335	760	151	559	41	1793	970	464	287	10	5	10	70	2	47	120	5	0	4	7	0	3	3	20	11	5	1	0	1	1	0	0.318314	0.116716	0.297533	0.621711	0.036946	0.279737	0.558335	0.162437	0.4212	0.032267	1.275192	0.760315
0_Mirobe;1_Bacteria;2_Bacteroidetes;3_Cytophagia;4_Cytophagales;5_Cytophagaceae	6276	348	134	447	775	41	334	756	150	556	40	1789	12	457	127	8	4	8	67	2	47	120	5	0	4	7	0	3	3	19	5	5	1	0	1	1	0	0.317402	0.116716	0.296869	0.62091	0.036066	0.278902	0.555397	0.161361	0.41894	0.03148	1.272348	0.009407
0_Mirobe;1_Bacteria;2_Bacteroidetes;3_Cytophagia;4_Cytophagales;5_Cytophagaceae;6_Adhaeribacter	200	0	0	0	0	0	192	0	0	0	1	0	1	1	0	0	0	1	0	0	0	0	0	0	4	0	0	0	0	0	0	0	0	0	0	0	0	0	0	0	0	0	0.160327	0	0	0	0.000787	0	0.000784
0_Mirobe;1_Bacteria;2_Bacteroidetes;3_Cytophagia;4_Cytophagales;5_Cytophagaceae;6_Adhaeribacter;7_Hymenobacter_sp_29F	200	0	0	0	0	0	192	0	0	0	1	0	1	1	0	0	0	1	0	0	0	0	0	0	4	0	0	0	0	0	0	0	0	0	0	0	0	0	0	0	0	0	0.160327	0	0	0	0.000787	0	0.000784
0_Mirobe;1_Bacteria;2_Bacteroidetes;3_Cytophagia;4_Cytophagales;5_Cytophagaceae;6_Cytophaga	856	68	0	22	23	1	1	4	91	1	0	562	1	64	3	0	2	2	1	0	0	1	0	0	0	0	0	0	0	8	0	1	0	0	0	0	0	0.062021	0	0.014611	0.018427	0.00088	0.000835	0.002939	0.097893	0.000753	0	0.399698	0.000784
0_Mirobe;1_Bacteria;2_Bacteroidetes;3_Cytophagia;4_Cytophagales;5_Cytophagaceae;6_Dyadobacter	409	7	9	0	69	1	50	38	0	0	38	1	0	104	29	0	0	0	61	1	0	0	0	0	0	0	0	0	1	0	0	0	0	0	0	0	0	0.006385	0.007839	0	0.055281	0.00088	0.041752	0.027917	0	0	0.029906	0.000711	0
0_Mirobe;1_Bacteria;2_Bacteroidetes;3_Cytophagia;4_Cytophagales;5_Cytophagaceae;6_Dyadobacter;7_Dyadobacter_fermentans	17	0	0	0	0	0	0	0	0	0	0	0	0	17	0	0	0	0	0	0	0	0	0	0	0	0	0	0	0	0	0	0	0	0	0	0	0	0	0	0	0	0	0	0	0	0	0	0	0
0_Mirobe;1_Bacteria;2_Bacteroidetes;3_Cytophagia;4_Cytophagales;5_Cytophagaceae;6_Dyadobacter;7_Others_of_Dyadobacter	392	7	9	0	69	1	50	38	0	0	38	1	0	87	29	0	0	0	61	1	0	0	0	0	0	0	0	0	1	0	0	0	0	0	0	0	0	0.006385	0.007839	0	0.055281	0.00088	0.041752	0.027917	0	0	0.029906	0.000711	0
0_Mirobe;1_Bacteria;2_Bacteroidetes;3_Cytophagia;4_Cytophagales;5_Cytophagaceae;6_Emticicia	2211	150	123	82	444	6	1	208	26	337	0	586	3	129	14	5	2	1	4	0	45	35	2	0	0	0	0	2	0	5	0	1	0	0	0	0	0	0.136811	0.107135	0.054459	0.355721	0.005278	0.000835	0.152807	0.027969	0.253928	0	0.416767	0.002351
0_Mirobe;1_Bacteria;2_Bacteroidetes;3_Cytophagia;4_Cytophagales;5_Cytophagaceae;6_Flectobacillus	28	0	0	0	0	0	0	0	0	27	0	0	0	0	0	0	0	0	0	0	0	0	0	0	0	0	0	1	0	0	0	0	0	0	0	0	0	0	0	0	0	0	0	0	0	0.020344	0	0	0
0_Mirobe;1_Bacteria;2_Bacteroidetes;3_Cytophagia;4_Cytophagales;5_Cytophagaceae;6_Hymenobacter	469	0	1	2	155	0	1	123	0	2	0	152	2	1	21	0	0	1	0	0	0	0	2	0	0	1	0	0	0	5	0	0	0	0	0	0	0	0	0.000871	0.001328	0.124182	0	0.000835	0.090362	0	0.001506	0	0.108103	0.001568
0_Mirobe;1_Bacteria;2_Bacteroidetes;3_Cytophagia;4_Cytophagales;5_Cytophagaceae;6_Hymenobacter;7_Hymenobacter_ocellatus	286	0	0	1	155	0	1	123	0	1	0	0	0	0	1	0	0	1	0	0	0	0	2	0	0	1	0	0	0	0	0	0	0	0	0	0	0	0	0	0.000664	0.124182	0	0.000835	0.090362	0	0.000753	0	0	0
0_Mirobe;1_Bacteria;2_Bacteroidetes;3_Cytophagia;4_Cytophagales;5_Cytophagaceae;6_Hymenobacter;7_Hymenobacter_sp_HME8534	163	0	1	1	0	0	0	0	0	1	0	152	2	1	0	0	0	0	0	0	0	0	0	0	0	0	0	0	0	5	0	0	0	0	0	0	0	0	0.000871	0.000664	0	0	0	0	0	0.000753	0	0.108103	0.001568
0_Mirobe;1_Bacteria;2_Bacteroidetes;3_Cytophagia;4_Cytophagales;5_Cytophagaceae;6_Hymenobacter;7_Others_of_Hymenobacter	20	0	0	0	0	0	0	0	0	0	0	0	0	0	20	0	0	0	0	0	0	0	0	0	0	0	0	0	0	0	0	0	0	0	0	0	0	0	0	0	0	0	0	0	0	0	0	0	0
0_Mirobe;1_Bacteria;2_Bacteroidetes;3_Cytophagia;4_Cytophagales;5_Cytophagaceae;6_Larkinella	400	95	0	2	0	5	38	0	0	1	1	187	0	0	60	2	0	3	0	1	2	0	0	0	0	0	0	0	2	0	0	0	1	0	0	0	0	0.086647	0	0.001328	0	0.004398	0.031731	0	0	0.000753	0.000787	0.132996	0
0_Mirobe;1_Bacteria;2_Bacteroidetes;3_Cytophagia;4_Cytophagales;5_Cytophagaceae;6_Nibribacter	23	0	0	0	0	23	0	0	0	0	0	0	0	0	0	0	0	0	0	0	0	0	0	0	0	0	0	0	0	0	0	0	0	0	0	0	0	0	0	0	0	0.020231	0	0	0	0	0	0	0
0_Mirobe;1_Bacteria;2_Bacteroidetes;3_Cytophagia;4_Cytophagales;5_Cytophagaceae;6_Others_of_Cytophagaceae	703	0	1	6	76	4	1	382	33	0	0	19	4	84	0	1	0	0	0	0	0	81	1	0	0	6	0	0	0	0	1	2	0	0	1	0	0	0	0.000871	0.003985	0.06089	0.003519	0.000835	0.280637	0.035499	0	0	0.013513	0.003136
0_Mirobe;1_Bacteria;2_Bacteroidetes;3_Cytophagia;4_Cytophagales;5_Cytophagaceae;6_Rhodocytophaga	10	0	0	0	2	0	0	0	0	0	0	0	0	8	0	0	0	0	0	0	0	0	0	0	0	0	0	0	0	0	0	0	0	0	0	0	0	0	0	0	0.001602	0	0	0	0	0	0	0	0
0_Mirobe;1_Bacteria;2_Bacteroidetes;3_Cytophagia;4_Cytophagales;5_Cytophagaceae;6_Runella	779	28	0	262	6	1	1	1	0	188	0	280	1	1	0	0	0	0	1	0	0	3	0	0	0	0	0	0	0	1	4	0	0	0	0	1	0	0.025538	0	0.174004	0.004807	0.00088	0.000835	0.000735	0	0.141656	0	0.199138	0.000784
0_Mirobe;1_Bacteria;2_Bacteroidetes;3_Cytophagia;4_Cytophagales;5_Cytophagaceae;6_Runella;7_Others_of_Runella	777	28	0	261	6	1	1	1	0	187	0	280	1	1	0	0	0	0	1	0	0	3	0	0	0	0	0	0	0	1	4	0	0	0	0	1	0	0.025538	0	0.17334	0.004807	0.00088	0.000835	0.000735	0	0.140903	0	0.199138	0.000784
0_Mirobe;1_Bacteria;2_Bacteroidetes;3_Cytophagia;4_Cytophagales;5_Cytophagaceae;6_Runella;7_Runella_zeae	2	0	0	1	0	0	0	0	0	1	0	0	0	0	0	0	0	0	0	0	0	0	0	0	0	0	0	0	0	0	0	0	0	0	0	0	0	0	0	0.000664	0	0	0	0	0	0.000753	0	0	0
0_Mirobe;1_Bacteria;2_Bacteroidetes;3_Cytophagia;4_Cytophagales;5_Cytophagaceae;6_Siphonobacter	50	0	0	1	0	0	49	0	0	0	0	0	0	0	0	0	0	0	0	0	0	0	0	0	0	0	0	0	0	0	0	0	0	0	0	0	0	0	0	0.000664	0	0	0.040917	0	0	0	0	0	0
0_Mirobe;1_Bacteria;2_Bacteroidetes;3_Cytophagia;4_Cytophagales;5_Cytophagaceae;6_Spirosoma	138	0	0	70	0	0	0	0	0	0	0	2	0	65	0	0	0	0	0	0	0	0	0	0	0	0	0	0	0	0	0	1	0	0	0	0	0	0	0	0.04649	0	0	0	0	0	0	0	0.001422	0
0_Mirobe;1_Bacteria;2_Bacteroidetes;3_Cytophagia;4_Cytophagales;5_Flammeovirgaceae	776	1	0	1	0	0	1	2	0	0	1	2	752	1	3	2	1	1	2	0	0	0	0	0	0	0	0	0	0	0	6	0	0	0	0	0	0	0.000912	0	0.000664	0	0	0.000835	0.001469	0	0	0.000787	0.001422	0.589439
0_Mirobe;1_Bacteria;2_Bacteroidetes;3_Cytophagia;4_Cytophagales;5_Flammeovirgaceae;6_Fabibacter	776	1	0	1	0	0	1	2	0	0	1	2	752	1	3	2	1	1	2	0	0	0	0	0	0	0	0	0	0	0	6	0	0	0	0	0	0	0.000912	0	0.000664	0	0	0.000835	0.001469	0	0	0.000787	0.001422	0.589439
0_Mirobe;1_Bacteria;2_Bacteroidetes;3_Cytophagia;4_Cytophagales;5_Others_of_Cytophagales	382	0	0	0	1	1	0	2	1	3	0	2	206	6	157	0	0	1	1	0	0	0	0	0	0	0	0	0	0	1	0	0	0	0	0	0	0	0	0	0	0.000801	0.00088	0	0.001469	0.001076	0.00226	0	0.001422	0.161469
0_Mirobe;1_Bacteria;2_Bacteroidetes;3_Flavobacteriia	13257	1396	738	299	1391	253	577	1350	354	1015	739	1448	1714	489	871	14	23	18	30	25	32	57	31	5	103	89	7	87	27	27	19	3	16	3	1	6	0	1.273257	0.64281	0.198576	1.11443	0.222541	0.481817	0.99178	0.380814	0.764795	0.581588	1.029828	1.343483
0_Mirobe;1_Bacteria;2_Bacteroidetes;3_Flavobacteriia;4_Flavobacteriales	13257	1396	738	299	1391	253	577	1350	354	1015	739	1448	1714	489	871	14	23	18	30	25	32	57	31	5	103	89	7	87	27	27	19	3	16	3	1	6	0	1.273257	0.64281	0.198576	1.11443	0.222541	0.481817	0.99178	0.380814	0.764795	0.581588	1.029828	1.343483
0_Mirobe;1_Bacteria;2_Bacteroidetes;3_Flavobacteriia;4_Flavobacteriales;5_Cryomorphaceae	706	1	1	1	2	2	3	111	0	1	0	474	0	11	2	0	0	0	2	0	0	1	1	0	76	1	0	0	0	12	3	0	1	0	0	0	0	0.000912	0.000871	0.000664	0.001602	0.00176	0.002505	0.081546	0	0.000753	0	0.337112	0
0_Mirobe;1_Bacteria;2_Bacteroidetes;3_Flavobacteriia;4_Flavobacteriales;5_Cryomorphaceae;6_Fluviicola	625	1	1	1	2	2	2	111	0	1	0	474	0	11	2	0	0	0	2	0	0	0	1	0	0	1	0	0	0	12	0	0	1	0	0	0	0	0.000912	0.000871	0.000664	0.001602	0.00176	0.00167	0.081546	0	0.000753	0	0.337112	0
0_Mirobe;1_Bacteria;2_Bacteroidetes;3_Flavobacteriia;4_Flavobacteriales;5_Cryomorphaceae;6_Others_of_Cryomorphaceae	3	0	0	0	0	0	0	0	0	0	0	0	0	0	0	0	0	0	0	0	0	0	0	0	0	0	0	0	0	0	3	0	0	0	0	0	0	0	0	0	0	0	0	0	0	0	0	0	0
0_Mirobe;1_Bacteria;2_Bacteroidetes;3_Flavobacteriia;4_Flavobacteriales;5_Cryomorphaceae;6_Owenweeksia	78	0	0	0	0	0	1	0	0	0	0	0	0	0	0	0	0	0	0	0	0	1	0	0	76	0	0	0	0	0	0	0	0	0	0	0	0	0	0	0	0	0	0.000835	0	0	0	0	0	0
0_Mirobe;1_Bacteria;2_Bacteroidetes;3_Flavobacteriia;4_Flavobacteriales;5_Flavobacteriaceae	12551	1395	737	298	1389	251	574	1239	354	1014	739	974	1714	478	869	14	23	18	28	25	32	56	30	5	27	88	7	87	27	15	16	3	15	3	1	6	0	1.272345	0.641939	0.197912	1.112828	0.220781	0.479312	0.910234	0.380814	0.764042	0.581588	0.692716	1.343483
0_Mirobe;1_Bacteria;2_Bacteroidetes;3_Flavobacteriia;4_Flavobacteriales;5_Flavobacteriaceae;6_Chryseobacterium	4915	1056	407	190	385	40	93	49	220	623	124	222	385	362	544	4	8	12	16	20	9	2	22	4	1	69	6	10	2	6	8	2	11	3	0	0	0	0.963152	0.354504	0.126186	0.308451	0.035185	0.077659	0.035999	0.236663	0.469427	0.097587	0.157888	0.301774
0_Mirobe;1_Bacteria;2_Bacteroidetes;3_Flavobacteriia;4_Flavobacteriales;5_Flavobacteriaceae;6_Chryseobacterium;7_Bouteloua_dactyloides	10	0	0	0	0	0	0	0	0	10	0	0	0	0	0	0	0	0	0	0	0	0	0	0	0	0	0	0	0	0	0	0	0	0	0	0	0	0	0	0	0	0	0	0	0	0.007535	0	0	0
0_Mirobe;1_Bacteria;2_Bacteroidetes;3_Flavobacteriia;4_Flavobacteriales;5_Flavobacteriaceae;6_Chryseobacterium;7_Chryseobacterium_greenlandense	2014	273	1	151	4	20	15	44	30	430	24	215	360	225	173	1	2	3	4	5	1	2	0	1	0	1	0	9	0	6	7	1	3	3	0	0	0	0.248997	0.000871	0.100285	0.003205	0.017592	0.012526	0.032325	0.032272	0.324003	0.018888	0.15291	0.282178
0_Mirobe;1_Bacteria;2_Bacteroidetes;3_Flavobacteriia;4_Flavobacteriales;5_Flavobacteriaceae;6_Chryseobacterium;7_Chryseobacterium_indologenes	168	0	125	0	31	0	0	1	2	1	1	1	0	0	1	0	0	0	1	0	3	0	0	1	0	0	0	0	0	0	0	0	0	0	0	0	0	0	0.108877	0	0.024836	0	0	0.000735	0.002151	0.000753	0.000787	0.000711	0
0_Mirobe;1_Bacteria;2_Bacteroidetes;3_Flavobacteriia;4_Flavobacteriales;5_Flavobacteriaceae;6_Chryseobacterium;7_Others_of_Chryseobacterium	2723	783	281	39	350	20	78	4	188	182	99	6	25	137	370	3	6	9	11	15	5	0	22	2	1	68	6	1	2	0	1	1	8	0	0	0	0	0.714155	0.244756	0.025901	0.28041	0.017593	0.065133	0.002939	0.20224	0.137136	0.077912	0.004267	0.019596
0_Mirobe;1_Bacteria;2_Bacteroidetes;3_Flavobacteriia;4_Flavobacteriales;5_Flavobacteriaceae;6_Cloacibacterium	510	1	9	0	9	0	0	163	9	0	0	300	3	2	1	1	1	1	2	0	0	0	1	0	0	4	0	0	0	3	0	0	0	0	0	0	0	0.000912	0.007839	0	0.007211	0	0	0.119748	0.009682	0	0	0.213362	0.002352
0_Mirobe;1_Bacteria;2_Bacteroidetes;3_Flavobacteriia;4_Flavobacteriales;5_Flavobacteriaceae;6_Elizabethkingia	2305	193	82	96	465	96	336	106	118	131	301	19	100	97	104	5	8	2	1	2	1	2	4	0	4	1	1	2	21	0	0	1	0	0	0	6	0	0.176031	0.071423	0.063757	0.372545	0.084441	0.280573	0.077873	0.126938	0.098707	0.236885	0.013513	0.078383
0_Mirobe;1_Bacteria;2_Bacteroidetes;3_Flavobacteriia;4_Flavobacteriales;5_Flavobacteriaceae;6_Empedobacter	5	0	0	0	0	0	0	0	0	0	0	0	0	0	5	0	0	0	0	0	0	0	0	0	0	0	0	0	0	0	0	0	0	0	0	0	0	0	0	0	0	0	0	0	0	0	0	0	0
0_Mirobe;1_Bacteria;2_Bacteroidetes;3_Flavobacteriia;4_Flavobacteriales;5_Flavobacteriaceae;6_Flavicella	216	0	0	0	1	0	1	1	0	0	187	0	0	0	0	0	1	0	0	1	18	0	0	0	0	0	0	0	4	1	0	0	0	0	1	0	0	0	0	0	0.000801	0	0.000835	0.000735	0	0	0.147168	0	0
0_Mirobe;1_Bacteria;2_Bacteroidetes;3_Flavobacteriia;4_Flavobacteriales;5_Flavobacteriaceae;6_Flavobacterium	2117	140	233	7	381	110	142	536	2	231	2	14	2	10	123	1	2	2	9	2	4	51	1	1	22	10	0	75	0	1	0	0	3	0	0	0	0	0.12769	0.202947	0.004649	0.305246	0.096756	0.118575	0.393773	0.002152	0.174057	0.001574	0.009957	0.001568
0_Mirobe;1_Bacteria;2_Bacteroidetes;3_Flavobacteriia;4_Flavobacteriales;5_Flavobacteriaceae;6_Flavobacterium;7_Cytophaga_sp_GRTF4	106	0	0	1	0	0	0	0	0	0	0	0	0	1	53	0	0	0	0	0	0	50	0	0	0	0	0	0	0	0	0	0	1	0	0	0	0	0	0	0.000664	0	0	0	0	0	0	0	0	0
0_Mirobe;1_Bacteria;2_Bacteroidetes;3_Flavobacteriia;4_Flavobacteriales;5_Flavobacteriaceae;6_Flavobacterium;7_Flavobacterium_caeni	388	1	0	0	0	108	140	1	0	126	0	0	0	1	1	0	0	0	4	0	0	0	0	1	3	0	0	2	0	0	0	0	0	0	0	0	0	0.000912	0	0	0	0.094996	0.116905	0.000735	0	0.09494	0	0	0
0_Mirobe;1_Bacteria;2_Bacteroidetes;3_Flavobacteriia;4_Flavobacteriales;5_Flavobacteriaceae;6_Flavobacterium;7_Flavobacterium_sp_HME8540	107	0	104	0	0	0	0	0	0	0	0	0	0	0	0	1	0	0	0	0	2	0	0	0	0	0	0	0	0	0	0	0	0	0	0	0	0	0	0.090586	0	0	0	0	0	0	0	0	0	0
0_Mirobe;1_Bacteria;2_Bacteroidetes;3_Flavobacteriia;4_Flavobacteriales;5_Flavobacteriaceae;6_Flavobacterium;7_Flavobacterium_sp_NW20	77	0	0	0	0	0	0	0	0	2	0	0	0	0	0	0	0	0	0	0	0	1	0	0	0	1	0	72	0	1	0	0	0	0	0	0	0	0	0	0	0	0	0	0	0	0.001507	0	0	0
0_Mirobe;1_Bacteria;2_Bacteroidetes;3_Flavobacteriia;4_Flavobacteriales;5_Flavobacteriaceae;6_Flavobacterium;7_Others_of_Flavobacterium	1439	139	129	6	381	2	2	535	2	103	2	14	2	8	69	0	2	2	5	2	2	0	1	0	19	9	0	1	0	0	0	0	2	0	0	0	0	0.126778	0.112361	0.003985	0.305246	0.00176	0.00167	0.393038	0.002152	0.07761	0.001574	0.009957	0.001568
0_Mirobe;1_Bacteria;2_Bacteroidetes;3_Flavobacteriia;4_Flavobacteriales;5_Flavobacteriaceae;6_Moheibacter	335	4	1	3	144	0	1	4	0	22	0	56	0	2	91	2	1	0	0	0	0	1	2	0	0	0	0	0	0	0	0	0	1	0	0	0	0	0.003648	0.000871	0.001992	0.115369	0	0.000835	0.002939	0	0.016577	0	0.039828	0
0_Mirobe;1_Bacteria;2_Bacteroidetes;3_Flavobacteriia;4_Flavobacteriales;5_Flavobacteriaceae;6_Muricauda	43	0	0	0	0	0	0	0	1	0	0	0	41	0	0	0	0	0	0	0	0	0	0	0	0	0	0	0	0	0	1	0	0	0	0	0	0	0	0	0	0	0	0	0	0.001076	0	0	0	0.032137
0_Mirobe;1_Bacteria;2_Bacteroidetes;3_Flavobacteriia;4_Flavobacteriales;5_Flavobacteriaceae;6_Myroides	121	0	1	0	0	0	0	0	0	0	120	0	0	0	0	0	0	0	0	0	0	0	0	0	0	0	0	0	0	0	0	0	0	0	0	0	0	0	0.000871	0	0	0	0	0	0	0	0.094439	0	0
0_Mirobe;1_Bacteria;2_Bacteroidetes;3_Flavobacteriia;4_Flavobacteriales;5_Flavobacteriaceae;6_NS5_marine_group	1221	1	3	1	4	2	0	4	1	7	2	2	1183	3	0	1	0	0	0	0	0	0	0	0	0	0	0	0	0	0	7	0	0	0	0	0	0	0.000912	0.002613	0.000664	0.003205	0.00176	0	0.002938	0.001076	0.005274	0.001574	0.001422	0.927269
0_Mirobe;1_Bacteria;2_Bacteroidetes;3_Flavobacteriia;4_Flavobacteriales;5_Flavobacteriaceae;6_Others_of_Flavobacteriaceae	394	0	1	0	0	3	1	375	1	0	3	1	0	2	1	0	2	0	0	0	0	0	0	0	0	4	0	0	0	0	0	0	0	0	0	0	0	0	0.000871	0	0	0.002639	0.000835	0.275494	0.001076	0	0.002361	0.000711	0
0_Mirobe;1_Bacteria;2_Bacteroidetes;3_Flavobacteriia;4_Flavobacteriales;5_Flavobacteriaceae;6_Polaribacter_1	360	0	0	1	0	0	0	1	2	0	0	351	0	0	0	0	0	1	0	0	0	0	0	0	0	0	0	0	0	4	0	0	0	0	0	0	0	0	0	0.000664	0	0	0	0.000735	0.002151	0	0	0.249634	0
0_Mirobe;1_Bacteria;2_Bacteroidetes;3_Flavobacteriia;4_Flavobacteriales;5_Flavobacteriaceae;6_Pseudofulvibacter	9	0	0	0	0	0	0	0	0	0	0	9	0	0	0	0	0	0	0	0	0	0	0	0	0	0	0	0	0	0	0	0	0	0	0	0	0	0	0	0	0	0	0	0	0	0	0	0.006401	0
0_Mirobe;1_Bacteria;2_Bacteroidetes;3_Others_of_Bacteroidetes	459	67	3	16	50	3	2	2	5	139	6	3	1	139	3	2	3	2	4	0	0	0	0	0	0	1	0	0	1	2	0	3	0	1	0	0	1	0.061109	0.002613	0.010626	0.040058	0.002639	0.00167	0.001469	0.005379	0.104736	0.004722	0.002133	0.000784
0_Mirobe;1_Bacteria;2_Bacteroidetes;3_Sphingobacteriia	77759	705	900	475	910	168	344	466	812	334	601	867	586	5928	282	5972	245	29292	7850	32	15	36	17	14	19	45	20	11	238	25	12	109	28	946	34	7093	12328	0.643012	0.783917	0.315463	0.729067	0.147773	0.287253	0.342348	0.873504	0.251662	0.472983	0.616616	0.459323
0_Mirobe;1_Bacteria;2_Bacteroidetes;3_Sphingobacteriia;4_Sphingobacteriales	77759	705	900	475	910	168	344	466	812	334	601	867	586	5928	282	5972	245	29292	7850	32	15	36	17	14	19	45	20	11	238	25	12	109	28	946	34	7093	12328	0.643012	0.783917	0.315463	0.729067	0.147773	0.287253	0.342348	0.873504	0.251662	0.472983	0.616616	0.459323
0_Mirobe;1_Bacteria;2_Bacteroidetes;3_Sphingobacteriia;4_Sphingobacteriales;5_Chitinophagaceae	7952	524	188	76	592	37	125	200	318	159	254	286	166	834	65	342	110	1765	450	11	3	15	6	1	3	15	3	2	115	3	0	10	4	61	3	444	762	0.477927	0.163751	0.050473	0.474295	0.032545	0.10438	0.146931	0.342086	0.119803	0.199896	0.203405	0.130115
0_Mirobe;1_Bacteria;2_Bacteroidetes;3_Sphingobacteriia;4_Sphingobacteriales;5_Chitinophagaceae;6_Dinghuibacter	229	0	0	1	0	0	0	0	0	0	2	0	0	0	0	0	105	0	0	0	0	7	0	0	0	0	0	0	107	0	0	0	0	4	3	0	0	0	0	0.000664	0	0	0	0	0	0	0.001574	0	0
0_Mirobe;1_Bacteria;2_Bacteroidetes;3_Sphingobacteriia;4_Sphingobacteriales;5_Chitinophagaceae;6_Ferruginibacter	126	0	0	1	44	0	0	0	0	7	73	0	0	0	0	0	0	0	0	0	0	0	0	0	0	0	0	0	1	0	0	0	0	0	0	0	0	0	0	0.000664	0.035252	0	0	0	0	0.005274	0.05745	0	0
0_Mirobe;1_Bacteria;2_Bacteroidetes;3_Sphingobacteriia;4_Sphingobacteriales;5_Chitinophagaceae;6_Flavihumibacter	12	0	1	0	0	0	1	0	10	0	0	0	0	0	0	0	0	0	0	0	0	0	0	0	0	0	0	0	0	0	0	0	0	0	0	0	0	0	0.000871	0	0	0	0.000835	0	0.010757	0	0	0	0
0_Mirobe;1_Bacteria;2_Bacteroidetes;3_Sphingobacteriia;4_Sphingobacteriales;5_Chitinophagaceae;6_Flavitalea	205	0	0	1	110	0	31	0	0	0	0	59	0	0	1	1	0	0	0	0	0	0	2	0	0	0	0	0	0	0	0	0	0	0	0	0	0	0	0	0.000664	0.088129	0	0.025886	0	0	0	0	0.041961	0
0_Mirobe;1_Bacteria;2_Bacteroidetes;3_Sphingobacteriia;4_Sphingobacteriales;5_Chitinophagaceae;6_Flavitalea;7_Niastella_sp_FHS23	171	0	0	0	110	0	0	0	0	0	0	58	0	0	0	1	0	0	0	0	0	0	2	0	0	0	0	0	0	0	0	0	0	0	0	0	0	0	0	0	0.088129	0	0	0	0	0	0	0.04125	0
0_Mirobe;1_Bacteria;2_Bacteroidetes;3_Sphingobacteriia;4_Sphingobacteriales;5_Chitinophagaceae;6_Flavitalea;7_Others_of_Flavitalea	34	0	0	1	0	0	31	0	0	0	0	1	0	0	1	0	0	0	0	0	0	0	0	0	0	0	0	0	0	0	0	0	0	0	0	0	0	0	0	0.000664	0	0	0.025886	0	0	0	0	0.000711	0
0_Mirobe;1_Bacteria;2_Bacteroidetes;3_Sphingobacteriia;4_Sphingobacteriales;5_Chitinophagaceae;6_Others_of_Chitinophagaceae	4642	50	1	53	203	24	2	3	18	21	174	16	7	241	2	337	2	1756	441	6	1	1	4	0	1	0	1	0	6	1	0	4	3	57	0	444	762	0.045603	0.000871	0.035199	0.162639	0.02111	0.00167	0.002204	0.019364	0.015823	0.136937	0.011379	0.005487
0_Mirobe;1_Bacteria;2_Bacteroidetes;3_Sphingobacteriia;4_Sphingobacteriales;5_Chitinophagaceae;6_Parasegetibacter	223	54	0	0	2	0	21	0	0	9	2	0	0	131	0	0	0	0	0	2	0	0	0	0	1	0	0	0	0	0	0	1	0	0	0	0	0	0.049252	0	0	0.001602	0	0.017536	0	0	0.006781	0.001574	0	0
0_Mirobe;1_Bacteria;2_Bacteroidetes;3_Sphingobacteriia;4_Sphingobacteriales;5_Chitinophagaceae;6_Sediminibacterium	193	0	63	1	0	1	68	1	0	0	2	2	50	0	0	1	1	0	1	0	1	0	0	0	1	0	0	0	0	0	0	0	0	0	0	0	0	0	0.054874	0.000664	0	0.00088	0.056783	0.000735	0	0	0.001574	0.001422	0.039191
0_Mirobe;1_Bacteria;2_Bacteroidetes;3_Sphingobacteriia;4_Sphingobacteriales;5_Chitinophagaceae;6_Taibaiella	2197	420	65	19	233	12	2	133	289	122	1	209	109	462	62	3	2	9	7	3	0	7	0	1	0	14	2	2	1	2	0	5	1	0	0	0	0	0.383072	0.056616	0.012618	0.186673	0.010555	0.00167	0.097709	0.310889	0.091925	0.000787	0.148643	0.085437
0_Mirobe;1_Bacteria;2_Bacteroidetes;3_Sphingobacteriia;4_Sphingobacteriales;5_Chitinophagaceae;6_Terrimonas	125	0	58	0	0	0	0	63	1	0	0	0	0	0	0	0	0	0	1	0	1	0	0	0	0	1	0	0	0	0	0	0	0	0	0	0	0	0	0.050519	0	0	0	0	0.046283	0.001076	0	0	0	0
0_Mirobe;1_Bacteria;2_Bacteroidetes;3_Sphingobacteriia;4_Sphingobacteriales;5_KD3-93	85	1	0	0	0	1	0	0	0	0	0	0	0	83	0	0	0	0	0	0	0	0	0	0	0	0	0	0	0	0	0	0	0	0	0	0	0	0.000912	0	0	0	0.00088	0	0	0	0	0	0	0
0_Mirobe;1_Bacteria;2_Bacteroidetes;3_Sphingobacteriia;4_Sphingobacteriales;5_Lentimicrobiaceae	349	1	0	38	0	0	0	0	0	13	201	0	0	0	0	0	92	0	0	0	0	2	0	0	0	0	0	0	2	0	0	0	0	0	0	0	0	0.000912	0	0.025237	0	0	0	0	0	0.009795	0.158186	0	0
0_Mirobe;1_Bacteria;2_Bacteroidetes;3_Sphingobacteriia;4_Sphingobacteriales;5_Others_of_Sphingobacteriales	66021	176	27	199	111	67	28	134	225	137	38	159	22	4558	55	5626	38	27515	7394	21	7	19	8	13	14	29	15	9	120	20	9	87	22	885	21	6649	11564	0.160525	0.023518	0.132163	0.08893	0.058933	0.023381	0.098443	0.242042	0.103228	0.029906	0.113082	0.017244
0_Mirobe;1_Bacteria;2_Bacteroidetes;3_Sphingobacteriia;4_Sphingobacteriales;5_Saprospiraceae	831	3	283	45	2	0	1	43	80	18	3	1	1	332	1	1	2	0	1	0	3	0	0	0	0	0	0	0	0	0	0	11	0	0	0	0	0	0.002736	0.246498	0.029886	0.001602	0	0.000835	0.03159	0.08606	0.013562	0.002361	0.000711	0.000784
0_Mirobe;1_Bacteria;2_Bacteroidetes;3_Sphingobacteriia;4_Sphingobacteriales;5_Saprospiraceae;6_Haliscomenobacter	28	0	4	0	0	0	0	22	1	0	0	0	0	1	0	0	0	0	0	0	0	0	0	0	0	0	0	0	0	0	0	0	0	0	0	0	0	0	0.003484	0	0	0	0	0.016162	0.001076	0	0	0	0
0_Mirobe;1_Bacteria;2_Bacteroidetes;3_Sphingobacteriia;4_Sphingobacteriales;5_Saprospiraceae;6_Others_of_Saprospiraceae	803	3	279	45	2	0	1	21	79	18	3	1	1	331	1	1	2	0	1	0	3	0	0	0	0	0	0	0	0	0	0	11	0	0	0	0	0	0.002736	0.243014	0.029886	0.001602	0	0.000835	0.015428	0.084984	0.013562	0.002361	0.000711	0.000784
0_Mirobe;1_Bacteria;2_Bacteroidetes;3_Sphingobacteriia;4_Sphingobacteriales;5_Sphingobacteriaceae	2098	0	329	96	205	62	190	89	185	7	105	352	397	28	3	3	3	11	5	0	2	0	3	0	2	1	2	0	1	2	3	0	0	0	10	0	2	0	0.286566	0.063757	0.16424	0.054535	0.158657	0.065384	0.199013	0.005274	0.082634	0.250345	0.31118
0_Mirobe;1_Bacteria;2_Bacteroidetes;3_Sphingobacteriia;4_Sphingobacteriales;5_Sphingobacteriaceae;6_Nubsella	1314	0	121	67	35	29	18	22	98	7	105	351	396	28	3	3	3	1	5	0	1	0	1	0	1	0	1	0	1	2	3	0	0	0	10	0	2	0	0.105394	0.044497	0.028041	0.025508	0.015031	0.016162	0.105423	0.005274	0.082634	0.249634	0.310396
0_Mirobe;1_Bacteria;2_Bacteroidetes;3_Sphingobacteriia;4_Sphingobacteriales;5_Sphingobacteriaceae;6_Pedobacter	322	0	113	29	12	32	67	67	0	0	0	0	0	0	0	0	0	0	0	0	0	0	0	0	1	1	0	0	0	0	0	0	0	0	0	0	0	0	0.098425	0.01926	0.009614	0.028147	0.055947	0.049222	0	0	0	0	0
0_Mirobe;1_Bacteria;2_Bacteroidetes;3_Sphingobacteriia;4_Sphingobacteriales;5_Sphingobacteriaceae;6_Sphingobacterium	462	0	95	0	158	1	105	0	87	0	0	1	1	0	0	0	0	10	0	0	1	0	2	0	0	0	1	0	0	0	0	0	0	0	0	0	0	0	0.082747	0	0.126585	0.00088	0.087679	0	0.09359	0	0	0.000711	0.000784
0_Mirobe;1_Bacteria;2_Bacteroidetes;3_Sphingobacteriia;4_Sphingobacteriales;5_Sphingobacteriaceae;6_Sphingobacterium;7_Others_of_Sphingobacterium	356	0	95	0	158	1	0	0	87	0	0	0	1	0	0	0	0	10	0	0	1	0	2	0	0	0	1	0	0	0	0	0	0	0	0	0	0	0	0.082747	0	0.126585	0.00088	0	0	0.09359	0	0	0	0.000784
0_Mirobe;1_Bacteria;2_Bacteroidetes;3_Sphingobacteriia;4_Sphingobacteriales;5_Sphingobacteriaceae;6_Sphingobacterium;7_Sphingobacterium_multivorum	106	0	0	0	0	0	105	0	0	0	0	1	0	0	0	0	0	0	0	0	0	0	0	0	0	0	0	0	0	0	0	0	0	0	0	0	0	0	0	0	0	0	0.087679	0	0	0	0	0.000711	0
0_Mirobe;1_Bacteria;2_Bacteroidetes;3_Sphingobacteriia;4_Sphingobacteriales;5_envOPS_17	423	0	73	21	0	1	0	0	4	0	0	69	0	93	158	0	0	1	0	0	0	0	0	0	0	0	0	0	0	0	0	1	2	0	0	0	0	0	0.063584	0.013947	0	0.00088	0	0	0.004303	0	0	0.049073	0
0_Mirobe;1_Bacteria;2_Bacteroidetes;3_WCHB1-32	72	0	12	0	0	0	0	0	0	0	1	0	0	58	0	0	0	0	0	0	1	0	0	0	0	0	0	0	0	0	0	0	0	0	0	0	0	0	0.010452	0	0	0	0	0	0	0	0.000787	0	0
0_Mirobe;1_Bacteria;2_Chlamydiae	3955	343	225	300	526	89	483	12	0	514	1	116	17	326	133	3	1	12	36	4	18	2	9	1	3	8	4	2	0	4	0	13	1	23	2	45	679	0.312842	0.195979	0.199243	0.421417	0.078284	0.403323	0.008816	0	0.387296	0.000787	0.0825	0.013325
0_Mirobe;1_Bacteria;2_Chlamydiae;3_Chlamydiae	3955	343	225	300	526	89	483	12	0	514	1	116	17	326	133	3	1	12	36	4	18	2	9	1	3	8	4	2	0	4	0	13	1	23	2	45	679	0.312842	0.195979	0.199243	0.421417	0.078284	0.403323	0.008816	0	0.387296	0.000787	0.0825	0.013325
0_Mirobe;1_Bacteria;2_Chlamydiae;3_Chlamydiae;4_Chlamydiales	3955	343	225	300	526	89	483	12	0	514	1	116	17	326	133	3	1	12	36	4	18	2	9	1	3	8	4	2	0	4	0	13	1	23	2	45	679	0.312842	0.195979	0.199243	0.421417	0.078284	0.403323	0.008816	0	0.387296	0.000787	0.0825	0.013325
0_Mirobe;1_Bacteria;2_Chlamydiae;3_Chlamydiae;4_Chlamydiales;5_Chlamydiaceae	1109	0	0	0	0	0	0	0	0	0	1	0	0	298	0	1	0	11	35	1	0	0	2	0	0	0	1	0	0	2	0	12	1	23	0	42	679	0	0	0	0	0	0	0	0	0	0.000787	0	0
0_Mirobe;1_Bacteria;2_Chlamydiae;3_Chlamydiae;4_Chlamydiales;5_Others_of_Chlamydiales	42	0	0	11	0	30	1	0	0	0	0	0	0	0	0	0	0	0	0	0	0	0	0	0	0	0	0	0	0	0	0	0	0	0	0	0	0	0	0	0.007306	0	0.026388	0.000835	0	0	0	0	0	0
0_Mirobe;1_Bacteria;2_Chlamydiae;3_Chlamydiae;4_Chlamydiales;5_Parachlamydiaceae	2671	314	129	289	526	59	482	12	0	513	0	116	17	28	133	2	1	1	0	2	15	2	7	1	3	8	3	2	0	2	0	1	0	0	0	3	0	0.286392	0.112362	0.191937	0.421417	0.051896	0.402488	0.008816	0	0.386543	0	0.0825	0.013325
0_Mirobe;1_Bacteria;2_Chlamydiae;3_Chlamydiae;4_Chlamydiales;5_Parachlamydiaceae;6_Candidatus_Mesochlamydia	7	0	0	7	0	0	0	0	0	0	0	0	0	0	0	0	0	0	0	0	0	0	0	0	0	0	0	0	0	0	0	0	0	0	0	0	0	0	0	0.004649	0	0	0	0	0	0	0	0	0
0_Mirobe;1_Bacteria;2_Chlamydiae;3_Chlamydiae;4_Chlamydiales;5_Parachlamydiaceae;6_Candidatus_Mesochlamydia;7_Candidatus_Mesochlamydia_elodeae	7	0	0	7	0	0	0	0	0	0	0	0	0	0	0	0	0	0	0	0	0	0	0	0	0	0	0	0	0	0	0	0	0	0	0	0	0	0	0	0.004649	0	0	0	0	0	0	0	0	0
0_Mirobe;1_Bacteria;2_Chlamydiae;3_Chlamydiae;4_Chlamydiales;5_Parachlamydiaceae;6_Candidatus_Protochlamydia	55	2	0	40	12	0	0	0	0	0	0	0	0	0	0	0	0	0	0	0	0	0	1	0	0	0	0	0	0	0	0	0	0	0	0	0	0	0.001824	0	0.026566	0.009614	0	0	0	0	0	0	0	0
0_Mirobe;1_Bacteria;2_Chlamydiae;3_Chlamydiae;4_Chlamydiales;5_Parachlamydiaceae;6_Neochlamydia	2	0	0	0	0	2	0	0	0	0	0	0	0	0	0	0	0	0	0	0	0	0	0	0	0	0	0	0	0	0	0	0	0	0	0	0	0	0	0	0	0	0.001759	0	0	0	0	0	0	0
0_Mirobe;1_Bacteria;2_Chlamydiae;3_Chlamydiae;4_Chlamydiales;5_Parachlamydiaceae;6_Others_of_Parachlamydiaceae	2607	312	129	242	514	57	482	12	0	513	0	116	17	28	133	2	1	1	0	2	15	2	6	1	3	8	3	2	0	2	0	1	0	0	0	3	0	0.284568	0.112362	0.160722	0.411803	0.050137	0.402488	0.008816	0	0.386543	0	0.0825	0.013325
0_Mirobe;1_Bacteria;2_Chlamydiae;3_Chlamydiae;4_Chlamydiales;5_Simkaniaceae	19	0	19	0	0	0	0	0	0	0	0	0	0	0	0	0	0	0	0	0	0	0	0	0	0	0	0	0	0	0	0	0	0	0	0	0	0	0	0.016549	0	0	0	0	0	0	0	0	0	0
0_Mirobe;1_Bacteria;2_Chlamydiae;3_Chlamydiae;4_Chlamydiales;5_cvE6	114	29	77	0	0	0	0	0	0	1	0	0	0	0	0	0	0	0	1	1	3	0	0	0	0	0	0	0	0	0	0	0	0	0	2	0	0	0.02645	0.067068	0	0	0	0	0	0	0.000753	0	0	0
0_Mirobe;1_Bacteria;2_Chlorobi	259	0	37	0	94	71	0	7	3	0	0	0	0	4	0	0	33	3	2	0	1	0	3	0	0	1	0	0	0	0	0	0	0	0	0	0	0	0	0.032227	0	0.07531	0.062451	0	0.005143	0.003227	0	0	0	0
0_Mirobe;1_Bacteria;2_Chlorobi;3_Chlorobia	259	0	37	0	94	71	0	7	3	0	0	0	0	4	0	0	33	3	2	0	1	0	3	0	0	1	0	0	0	0	0	0	0	0	0	0	0	0	0.032227	0	0.07531	0.062451	0	0.005143	0.003227	0	0	0	0
0_Mirobe;1_Bacteria;2_Chlorobi;3_Chlorobia;4_Chlorobiales	259	0	37	0	94	71	0	7	3	0	0	0	0	4	0	0	33	3	2	0	1	0	3	0	0	1	0	0	0	0	0	0	0	0	0	0	0	0	0.032227	0	0.07531	0.062451	0	0.005143	0.003227	0	0	0	0
0_Mirobe;1_Bacteria;2_Chlorobi;3_Chlorobia;4_Chlorobiales;5_OPB56	259	0	37	0	94	71	0	7	3	0	0	0	0	4	0	0	33	3	2	0	1	0	3	0	0	1	0	0	0	0	0	0	0	0	0	0	0	0	0.032227	0	0.07531	0.062451	0	0.005143	0.003227	0	0	0	0
0_Mirobe;1_Bacteria;2_Chloroflexi	5436	8	321	695	297	167	4	885	66	7	1385	60	1	738	39	4	141	200	5	88	7	12	5	2	1	33	151	1	88	1	4	11	0	1	4	4	0	0.007296	0.279597	0.461576	0.237947	0.146893	0.00334	0.650167	0.070998	0.005272	1.089985	0.042672	0.000784
0_Mirobe;1_Bacteria;2_Chloroflexi;3_Anaerolineae	6	0	0	0	0	0	0	6	0	0	0	0	0	0	0	0	0	0	0	0	0	0	0	0	0	0	0	0	0	0	0	0	0	0	0	0	0	0	0	0	0	0	0	0.004408	0	0	0	0	0
0_Mirobe;1_Bacteria;2_Chloroflexi;3_Anaerolineae;4_Anaerolineales	6	0	0	0	0	0	0	6	0	0	0	0	0	0	0	0	0	0	0	0	0	0	0	0	0	0	0	0	0	0	0	0	0	0	0	0	0	0	0	0	0	0	0	0.004408	0	0	0	0	0
0_Mirobe;1_Bacteria;2_Chloroflexi;3_Anaerolineae;4_Anaerolineales;5_Anaerolineaceae	6	0	0	0	0	0	0	6	0	0	0	0	0	0	0	0	0	0	0	0	0	0	0	0	0	0	0	0	0	0	0	0	0	0	0	0	0	0	0	0	0	0	0	0.004408	0	0	0	0	0
0_Mirobe;1_Bacteria;2_Chloroflexi;3_Ardenticatenia	73	1	30	31	0	0	0	0	0	0	0	0	1	3	1	0	0	0	1	0	3	2	0	0	0	0	0	0	0	0	0	0	0	0	0	0	0	0.000912	0.026131	0.020588	0	0	0	0	0	0	0	0	0.000784
0_Mirobe;1_Bacteria;2_Chloroflexi;3_Caldilineae	3419	5	282	360	257	77	2	74	17	6	1365	2	0	326	0	2	104	200	4	35	4	5	4	0	1	30	150	1	88	0	0	9	0	1	4	4	0	0.00456	0.245627	0.23909	0.2059	0.067729	0.00167	0.054365	0.018287	0.004519	1.074245	0.001422	0
0_Mirobe;1_Bacteria;2_Chloroflexi;3_Caldilineae;4_Caldilineales	3419	5	282	360	257	77	2	74	17	6	1365	2	0	326	0	2	104	200	4	35	4	5	4	0	1	30	150	1	88	0	0	9	0	1	4	4	0	0.00456	0.245627	0.23909	0.2059	0.067729	0.00167	0.054365	0.018287	0.004519	1.074245	0.001422	0
0_Mirobe;1_Bacteria;2_Chloroflexi;3_Caldilineae;4_Caldilineales;5_Caldilineaceae	3419	5	282	360	257	77	2	74	17	6	1365	2	0	326	0	2	104	200	4	35	4	5	4	0	1	30	150	1	88	0	0	9	0	1	4	4	0	0.00456	0.245627	0.23909	0.2059	0.067729	0.00167	0.054365	0.018287	0.004519	1.074245	0.001422	0
0_Mirobe;1_Bacteria;2_Chloroflexi;3_Chloroflexia	36	0	0	0	0	0	0	0	0	0	0	0	0	0	0	0	36	0	0	0	0	0	0	0	0	0	0	0	0	0	0	0	0	0	0	0	0	0	0	0	0	0	0	0	0	0	0	0	0
0_Mirobe;1_Bacteria;2_Chloroflexi;3_Chloroflexia;4_Chloroflexales	36	0	0	0	0	0	0	0	0	0	0	0	0	0	0	0	36	0	0	0	0	0	0	0	0	0	0	0	0	0	0	0	0	0	0	0	0	0	0	0	0	0	0	0	0	0	0	0	0
0_Mirobe;1_Bacteria;2_Chloroflexi;3_Chloroflexia;4_Chloroflexales;5_Chloroflexaceae	36	0	0	0	0	0	0	0	0	0	0	0	0	0	0	0	36	0	0	0	0	0	0	0	0	0	0	0	0	0	0	0	0	0	0	0	0	0	0	0	0	0	0	0	0	0	0	0	0
0_Mirobe;1_Bacteria;2_Chloroflexi;3_Chloroflexia;4_Chloroflexales;5_Chloroflexaceae;6_Chloronema	36	0	0	0	0	0	0	0	0	0	0	0	0	0	0	0	36	0	0	0	0	0	0	0	0	0	0	0	0	0	0	0	0	0	0	0	0	0	0	0	0	0	0	0	0	0	0	0	0
0_Mirobe;1_Bacteria;2_Chloroflexi;3_Others_of_Chloroflexi	6	0	6	0	0	0	0	0	0	0	0	0	0	0	0	0	0	0	0	0	0	0	0	0	0	0	0	0	0	0	0	0	0	0	0	0	0	0	0.005226	0	0	0	0	0	0	0	0	0	0
0_Mirobe;1_Bacteria;2_Chloroflexi;3_SBR2076	70	1	3	0	1	0	0	0	3	0	0	0	0	9	0	0	0	0	0	53	0	0	0	0	0	0	0	0	0	0	0	0	0	0	0	0	0	0.000912	0.002613	0	0.000801	0	0	0	0.003227	0	0	0	0
0_Mirobe;1_Bacteria;2_Chloroflexi;3_Thermomicrobia	1826	1	0	304	39	90	2	805	46	1	20	58	0	400	38	2	1	0	0	0	0	5	1	2	0	3	1	0	0	1	4	2	0	0	0	0	0	0.000912	0	0.201898	0.031246	0.079164	0.00167	0.591394	0.049484	0.000753	0.01574	0.04125	0
0_Mirobe;1_Bacteria;2_Chloroflexi;3_Thermomicrobia;4_JG30-KF-CM45	1826	1	0	304	39	90	2	805	46	1	20	58	0	400	38	2	1	0	0	0	0	5	1	2	0	3	1	0	0	1	4	2	0	0	0	0	0	0.000912	0	0.201898	0.031246	0.079164	0.00167	0.591394	0.049484	0.000753	0.01574	0.04125	0
0_Mirobe;1_Bacteria;2_Cyanobacteria	29199	1874	537	1934	1825	506	1197	2710	883	1900	2726	4980	999	1816	664	684	100	46	310	455	767	197	12	20	56	87	101	58	150	165	6	54	8	604	682	26	60	1.709228	0.467736	1.284445	1.462138	0.445081	0.999539	1.990907	0.949882	1.431635	2.145343	3.541811	0.783045
0_Mirobe;1_Bacteria;2_Cyanobacteria;3_Chloroplast	24776	990	366	1719	1669	467	919	2429	882	1533	2643	4479	996	1678	650	666	96	44	216	439	259	193	10	20	52	83	100	50	139	160	6	37	7	19	679	26	55	0.902953	0.318792	1.141655	1.337156	0.410776	0.767399	1.784469	0.948806	1.155104	2.080022	3.185497	0.780694
0_Mirobe;1_Bacteria;2_Cyanobacteria;3_Chloroplast;4_Boechera_gunnisoniana	4149	676	10	275	117	146	874	174	34	412	81	29	358	489	9	39	2	2	46	9	0	146	0	7	3	11	92	9	18	50	1	1	2	0	1	8	18	0.616563	0.00871	0.182638	0.093737	0.128421	0.729823	0.127829	0.036575	0.31044	0.063746	0.020625	0.28061
0_Mirobe;1_Bacteria;2_Cyanobacteria;3_Chloroplast;4_Boechera_gunnisoniana;5_Boechera_gunnisoniana	4149	676	10	275	117	146	874	174	34	412	81	29	358	489	9	39	2	2	46	9	0	146	0	7	3	11	92	9	18	50	1	1	2	0	1	8	18	0.616563	0.00871	0.182638	0.093737	0.128421	0.729823	0.127829	0.036575	0.31044	0.063746	0.020625	0.28061
0_Mirobe;1_Bacteria;2_Cyanobacteria;3_Chloroplast;4_Boechera_gunnisoniana;5_Boechera_gunnisoniana;6_Boechera_gunnisoniana	4149	676	10	275	117	146	874	174	34	412	81	29	358	489	9	39	2	2	46	9	0	146	0	7	3	11	92	9	18	50	1	1	2	0	1	8	18	0.616563	0.00871	0.182638	0.093737	0.128421	0.729823	0.127829	0.036575	0.31044	0.063746	0.020625	0.28061
0_Mirobe;1_Bacteria;2_Cyanobacteria;3_Chloroplast;4_Boechera_gunnisoniana;5_Boechera_gunnisoniana;6_Boechera_gunnisoniana;7_Boechera_gunnisoniana	4149	676	10	275	117	146	874	174	34	412	81	29	358	489	9	39	2	2	46	9	0	146	0	7	3	11	92	9	18	50	1	1	2	0	1	8	18	0.616563	0.00871	0.182638	0.093737	0.128421	0.729823	0.127829	0.036575	0.31044	0.063746	0.020625	0.28061
0_Mirobe;1_Bacteria;2_Cyanobacteria;3_Chloroplast;4_Coelastrella_sp_M60	57	11	0	45	0	0	0	0	0	0	0	0	0	0	0	0	0	0	0	0	0	1	0	0	0	0	0	0	0	0	0	0	0	0	0	0	0	0.010033	0	0.029886	0	0	0	0	0	0	0	0	0
0_Mirobe;1_Bacteria;2_Cyanobacteria;3_Chloroplast;4_Coelastrella_sp_M60;5_Coelastrella_sp_M60	57	11	0	45	0	0	0	0	0	0	0	0	0	0	0	0	0	0	0	0	0	1	0	0	0	0	0	0	0	0	0	0	0	0	0	0	0	0.010033	0	0.029886	0	0	0	0	0	0	0	0	0
0_Mirobe;1_Bacteria;2_Cyanobacteria;3_Chloroplast;4_Coelastrella_sp_M60;5_Coelastrella_sp_M60;6_Coelastrella_sp_M60	57	11	0	45	0	0	0	0	0	0	0	0	0	0	0	0	0	0	0	0	0	1	0	0	0	0	0	0	0	0	0	0	0	0	0	0	0	0.010033	0	0.029886	0	0	0	0	0	0	0	0	0
0_Mirobe;1_Bacteria;2_Cyanobacteria;3_Chloroplast;4_Coelastrella_sp_M60;5_Coelastrella_sp_M60;6_Coelastrella_sp_M60;7_Coelastrella_sp_M60	57	11	0	45	0	0	0	0	0	0	0	0	0	0	0	0	0	0	0	0	0	1	0	0	0	0	0	0	0	0	0	0	0	0	0	0	0	0.010033	0	0.029886	0	0	0	0	0	0	0	0	0
0_Mirobe;1_Bacteria;2_Cyanobacteria;3_Chloroplast;4_Kirchneriella_aperta	166	1	0	0	50	0	0	0	68	0	46	0	0	0	0	0	0	0	0	0	0	0	1	0	0	0	0	0	0	0	0	0	0	0	0	0	0	0.000912	0	0	0.040059	0	0	0	0.073151	0	0.036202	0	0
0_Mirobe;1_Bacteria;2_Cyanobacteria;3_Chloroplast;4_Kirchneriella_aperta;5_Kirchneriella_aperta	166	1	0	0	50	0	0	0	68	0	46	0	0	0	0	0	0	0	0	0	0	0	1	0	0	0	0	0	0	0	0	0	0	0	0	0	0	0.000912	0	0	0.040059	0	0	0	0.073151	0	0.036202	0	0
0_Mirobe;1_Bacteria;2_Cyanobacteria;3_Chloroplast;4_Kirchneriella_aperta;5_Kirchneriella_aperta;6_Kirchneriella_aperta	166	1	0	0	50	0	0	0	68	0	46	0	0	0	0	0	0	0	0	0	0	0	1	0	0	0	0	0	0	0	0	0	0	0	0	0	0	0.000912	0	0	0.040059	0	0	0	0.073151	0	0.036202	0	0
0_Mirobe;1_Bacteria;2_Cyanobacteria;3_Chloroplast;4_Kirchneriella_aperta;5_Kirchneriella_aperta;6_Kirchneriella_aperta;7_Kirchneriella_aperta	166	1	0	0	50	0	0	0	68	0	46	0	0	0	0	0	0	0	0	0	0	0	1	0	0	0	0	0	0	0	0	0	0	0	0	0	0	0.000912	0	0	0.040059	0	0	0	0.073151	0	0.036202	0	0
0_Mirobe;1_Bacteria;2_Cyanobacteria;3_Chloroplast;4_Oryza_sativa_Indica_Group	896	45	2	2	1	131	0	1	0	4	0	219	170	273	39	1	0	1	0	0	0	0	0	2	0	0	0	1	0	1	3	0	0	0	0	0	0	0.041043	0.001742	0.001328	0.000801	0.115227	0	0.000735	0	0.003014	0	0.155754	0.133251
0_Mirobe;1_Bacteria;2_Cyanobacteria;3_Chloroplast;4_Oryza_sativa_Indica_Group;5_Oryza_sativa_Indica_Group	896	45	2	2	1	131	0	1	0	4	0	219	170	273	39	1	0	1	0	0	0	0	0	2	0	0	0	1	0	1	3	0	0	0	0	0	0	0.041043	0.001742	0.001328	0.000801	0.115227	0	0.000735	0	0.003014	0	0.155754	0.133251
0_Mirobe;1_Bacteria;2_Cyanobacteria;3_Chloroplast;4_Oryza_sativa_Indica_Group;5_Oryza_sativa_Indica_Group;6_Oryza_sativa_Indica_Group	896	45	2	2	1	131	0	1	0	4	0	219	170	273	39	1	0	1	0	0	0	0	0	2	0	0	0	1	0	1	3	0	0	0	0	0	0	0.041043	0.001742	0.001328	0.000801	0.115227	0	0.000735	0	0.003014	0	0.155754	0.133251
0_Mirobe;1_Bacteria;2_Cyanobacteria;3_Chloroplast;4_Oryza_sativa_Indica_Group;5_Oryza_sativa_Indica_Group;6_Oryza_sativa_Indica_Group;7_Oryza_sativa_Indica_Group	896	45	2	2	1	131	0	1	0	4	0	219	170	273	39	1	0	1	0	0	0	0	0	2	0	0	0	1	0	1	3	0	0	0	0	0	0	0.041043	0.001742	0.001328	0.000801	0.115227	0	0.000735	0	0.003014	0	0.155754	0.133251
0_Mirobe;1_Bacteria;2_Cyanobacteria;3_Chloroplast;4_Others_of_Chloroplast	14350	251	337	638	1413	158	41	2056	124	936	526	4086	366	831	594	21	18	31	168	350	216	44	9	11	19	72	6	40	94	108	2	35	5	16	673	18	37	0.22893	0.293533	0.423722	1.132056	0.13898	0.034236	1.510444	0.133393	0.705269	0.413959	2.905993	0.286882
0_Mirobe;1_Bacteria;2_Cyanobacteria;3_Chloroplast;4_Phaseolus_acutifolius	1261	1	0	2	0	23	1	2	653	4	506	31	1	0	3	0	2	2	1	2	0	0	0	0	23	0	2	0	2	0	0	0	0	0	0	0	0	0.000912	0	0.001328	0	0.020231	0.000835	0.001469	0.70246	0.003013	0.398218	0.022047	0.000784
0_Mirobe;1_Bacteria;2_Cyanobacteria;3_Chloroplast;4_Phaseolus_acutifolius;5_Phaseolus_acutifolius	1261	1	0	2	0	23	1	2	653	4	506	31	1	0	3	0	2	2	1	2	0	0	0	0	23	0	2	0	2	0	0	0	0	0	0	0	0	0.000912	0	0.001328	0	0.020231	0.000835	0.001469	0.70246	0.003013	0.398218	0.022047	0.000784
0_Mirobe;1_Bacteria;2_Cyanobacteria;3_Chloroplast;4_Phaseolus_acutifolius;5_Phaseolus_acutifolius;6_Phaseolus_acutifolius	1261	1	0	2	0	23	1	2	653	4	506	31	1	0	3	0	2	2	1	2	0	0	0	0	23	0	2	0	2	0	0	0	0	0	0	0	0	0.000912	0	0.001328	0	0.020231	0.000835	0.001469	0.70246	0.003013	0.398218	0.022047	0.000784
0_Mirobe;1_Bacteria;2_Cyanobacteria;3_Chloroplast;4_Phaseolus_acutifolius;5_Phaseolus_acutifolius;6_Phaseolus_acutifolius;7_Phaseolus_acutifolius	1261	1	0	2	0	23	1	2	653	4	506	31	1	0	3	0	2	2	1	2	0	0	0	0	23	0	2	0	2	0	0	0	0	0	0	0	0	0.000912	0	0.001328	0	0.020231	0.000835	0.001469	0.70246	0.003013	0.398218	0.022047	0.000784
0_Mirobe;1_Bacteria;2_Cyanobacteria;3_Chloroplast;4_Picea_glauca	120	0	0	0	0	0	0	0	0	0	0	96	23	0	0	0	0	0	0	0	0	0	0	0	0	0	0	0	0	1	0	0	0	0	0	0	0	0	0	0	0	0	0	0	0	0	0	0.068276	0.018028
0_Mirobe;1_Bacteria;2_Cyanobacteria;3_Chloroplast;4_Picea_glauca;5_Picea_glauca	120	0	0	0	0	0	0	0	0	0	0	96	23	0	0	0	0	0	0	0	0	0	0	0	0	0	0	0	0	1	0	0	0	0	0	0	0	0	0	0	0	0	0	0	0	0	0	0.068276	0.018028
0_Mirobe;1_Bacteria;2_Cyanobacteria;3_Chloroplast;4_Picea_glauca;5_Picea_glauca;6_Picea_glauca	120	0	0	0	0	0	0	0	0	0	0	96	23	0	0	0	0	0	0	0	0	0	0	0	0	0	0	0	0	1	0	0	0	0	0	0	0	0	0	0	0	0	0	0	0	0	0	0.068276	0.018028
0_Mirobe;1_Bacteria;2_Cyanobacteria;3_Chloroplast;4_Picea_glauca;5_Picea_glauca;6_Picea_glauca;7_Picea_glauca	120	0	0	0	0	0	0	0	0	0	0	96	23	0	0	0	0	0	0	0	0	0	0	0	0	0	0	0	0	1	0	0	0	0	0	0	0	0	0	0	0	0	0	0	0	0	0	0.068276	0.018028
0_Mirobe;1_Bacteria;2_Cyanobacteria;3_Chloroplast;4_Pseudochloris_wilhelmii	208	0	1	0	0	0	0	0	0	0	150	0	0	0	0	0	55	0	0	0	0	0	0	0	0	0	0	0	2	0	0	0	0	0	0	0	0	0	0.000871	0	0	0	0	0	0	0	0.118049	0	0
0_Mirobe;1_Bacteria;2_Cyanobacteria;3_Chloroplast;4_Pseudochloris_wilhelmii;5_Pseudochloris_wilhelmii	208	0	1	0	0	0	0	0	0	0	150	0	0	0	0	0	55	0	0	0	0	0	0	0	0	0	0	0	2	0	0	0	0	0	0	0	0	0	0.000871	0	0	0	0	0	0	0	0.118049	0	0
0_Mirobe;1_Bacteria;2_Cyanobacteria;3_Chloroplast;4_Pseudochloris_wilhelmii;5_Pseudochloris_wilhelmii;6_Pseudochloris_wilhelmii	208	0	1	0	0	0	0	0	0	0	150	0	0	0	0	0	55	0	0	0	0	0	0	0	0	0	0	0	2	0	0	0	0	0	0	0	0	0	0.000871	0	0	0	0	0	0	0	0.118049	0	0
0_Mirobe;1_Bacteria;2_Cyanobacteria;3_Chloroplast;4_Pseudochloris_wilhelmii;5_Pseudochloris_wilhelmii;6_Pseudochloris_wilhelmii;7_Pseudochloris_wilhelmii	208	0	1	0	0	0	0	0	0	0	150	0	0	0	0	0	55	0	0	0	0	0	0	0	0	0	0	0	2	0	0	0	0	0	0	0	0	0	0.000871	0	0	0	0	0	0	0	0.118049	0	0
0_Mirobe;1_Bacteria;2_Cyanobacteria;3_Chloroplast;4_Solanum_torvum	3	0	0	1	0	0	0	0	0	0	0	0	0	1	0	0	0	0	1	0	0	0	0	0	0	0	0	0	0	0	0	0	0	0	0	0	0	0	0	0.000664	0	0	0	0	0	0	0	0	0
0_Mirobe;1_Bacteria;2_Cyanobacteria;3_Chloroplast;4_Solanum_torvum;5_Solanum_torvum	3	0	0	1	0	0	0	0	0	0	0	0	0	1	0	0	0	0	1	0	0	0	0	0	0	0	0	0	0	0	0	0	0	0	0	0	0	0	0	0.000664	0	0	0	0	0	0	0	0	0
0_Mirobe;1_Bacteria;2_Cyanobacteria;3_Chloroplast;4_Solanum_torvum;5_Solanum_torvum;6_Solanum_torvum	3	0	0	1	0	0	0	0	0	0	0	0	0	1	0	0	0	0	1	0	0	0	0	0	0	0	0	0	0	0	0	0	0	0	0	0	0	0	0	0.000664	0	0	0	0	0	0	0	0	0
0_Mirobe;1_Bacteria;2_Cyanobacteria;3_Chloroplast;4_Solanum_torvum;5_Solanum_torvum;6_Solanum_torvum;7_Solanum_torvum	3	0	0	1	0	0	0	0	0	0	0	0	0	1	0	0	0	0	1	0	0	0	0	0	0	0	0	0	0	0	0	0	0	0	0	0	0	0	0	0.000664	0	0	0	0	0	0	0	0	0
0_Mirobe;1_Bacteria;2_Cyanobacteria;3_Chloroplast;4_Stigeoclonium_helveticum	4	0	4	0	0	0	0	0	0	0	0	0	0	0	0	0	0	0	0	0	0	0	0	0	0	0	0	0	0	0	0	0	0	0	0	0	0	0	0.003484	0	0	0	0	0	0	0	0	0	0
0_Mirobe;1_Bacteria;2_Cyanobacteria;3_Chloroplast;4_Stigeoclonium_helveticum;5_Stigeoclonium_helveticum	4	0	4	0	0	0	0	0	0	0	0	0	0	0	0	0	0	0	0	0	0	0	0	0	0	0	0	0	0	0	0	0	0	0	0	0	0	0	0.003484	0	0	0	0	0	0	0	0	0	0
0_Mirobe;1_Bacteria;2_Cyanobacteria;3_Chloroplast;4_Stigeoclonium_helveticum;5_Stigeoclonium_helveticum;6_Stigeoclonium_helveticum	4	0	4	0	0	0	0	0	0	0	0	0	0	0	0	0	0	0	0	0	0	0	0	0	0	0	0	0	0	0	0	0	0	0	0	0	0	0	0.003484	0	0	0	0	0	0	0	0	0	0
0_Mirobe;1_Bacteria;2_Cyanobacteria;3_Chloroplast;4_Stigeoclonium_helveticum;5_Stigeoclonium_helveticum;6_Stigeoclonium_helveticum;7_Stigeoclonium_helveticum	4	0	4	0	0	0	0	0	0	0	0	0	0	0	0	0	0	0	0	0	0	0	0	0	0	0	0	0	0	0	0	0	0	0	0	0	0	0	0.003484	0	0	0	0	0	0	0	0	0	0
0_Mirobe;1_Bacteria;2_Cyanobacteria;3_Chloroplast;4_Virgulinella_fragilis	3562	5	12	756	88	9	3	196	3	177	1334	18	78	84	5	605	19	8	0	78	43	2	0	0	7	0	0	0	23	0	0	1	0	3	5	0	0	0.00456	0.010452	0.502089	0.070503	0.007917	0.002505	0.143992	0.003227	0.133368	1.049848	0.012802	0.061139
0_Mirobe;1_Bacteria;2_Cyanobacteria;3_Chloroplast;4_Virgulinella_fragilis;5_Virgulinella_fragilis	3562	5	12	756	88	9	3	196	3	177	1334	18	78	84	5	605	19	8	0	78	43	2	0	0	7	0	0	0	23	0	0	1	0	3	5	0	0	0.00456	0.010452	0.502089	0.070503	0.007917	0.002505	0.143992	0.003227	0.133368	1.049848	0.012802	0.061139
0_Mirobe;1_Bacteria;2_Cyanobacteria;3_Chloroplast;4_Virgulinella_fragilis;5_Virgulinella_fragilis;6_Virgulinella_fragilis	3562	5	12	756	88	9	3	196	3	177	1334	18	78	84	5	605	19	8	0	78	43	2	0	0	7	0	0	0	23	0	0	1	0	3	5	0	0	0.00456	0.010452	0.502089	0.070503	0.007917	0.002505	0.143992	0.003227	0.133368	1.049848	0.012802	0.061139
0_Mirobe;1_Bacteria;2_Cyanobacteria;3_Chloroplast;4_Virgulinella_fragilis;5_Virgulinella_fragilis;6_Virgulinella_fragilis;7_Virgulinella_fragilis	3562	5	12	756	88	9	3	196	3	177	1334	18	78	84	5	605	19	8	0	78	43	2	0	0	7	0	0	0	23	0	0	1	0	3	5	0	0	0.00456	0.010452	0.502089	0.070503	0.007917	0.002505	0.143992	0.003227	0.133368	1.049848	0.012802	0.061139
0_Mirobe;1_Bacteria;2_Cyanobacteria;3_Cyanobacteria	3080	625	161	190	118	2	108	235	1	5	1	460	0	2	13	6	0	0	2	10	508	4	2	0	1	3	1	2	11	3	0	17	1	585	3	0	0	0.570047	0.140234	0.126187	0.094538	0.00176	0.090184	0.172643	0.001076	0.003766	0.000787	0.327155	0
0_Mirobe;1_Bacteria;2_Cyanobacteria;3_Cyanobacteria;4_Others_of_Cyanobacteria	786	0	0	186	0	0	0	0	0	3	0	1	0	0	0	6	0	0	1	0	0	0	1	0	0	2	1	0	2	0	0	0	1	582	0	0	0	0	0	0.12353	0	0	0	0	0	0.00226	0	0.000711	0
0_Mirobe;1_Bacteria;2_Cyanobacteria;3_Cyanobacteria;4_SubsectionII	127	0	0	4	7	2	108	0	0	0	0	0	0	0	0	0	0	0	0	0	0	4	0	0	0	0	0	2	0	0	0	0	0	0	0	0	0	0	0	0.002657	0.005608	0.00176	0.090184	0	0	0	0	0	0
0_Mirobe;1_Bacteria;2_Cyanobacteria;3_Cyanobacteria;4_SubsectionIV;5_FamilyII	785	624	0	4	35	2	108	1	0	0	0	1	0	1	0	0	0	0	0	3	0	4	0	0	0	0	0	2	0	0	0	0	0	0	0	0	0	0.569135	0	0.002657	0.028041	0.00176	0.090184	0.000735	0	0	0	0.000711	0
0_Mirobe;1_Bacteria;2_Cyanobacteria;3_Cyanobacteria;4_SubsectionIV;5_FamilyII;6_Calothrix	658	624	0	0	28	0	0	1	0	0	0	1	0	1	0	0	0	0	0	3	0	0	0	0	0	0	0	0	0	0	0	0	0	0	0	0	0	0.569135	0	0	0.022433	0	0	0.000735	0	0	0	0.000711	0
0_Mirobe;1_Bacteria;2_Cyanobacteria;3_Cyanobacteria;4_SubsectionIV;5_FamilyII;6_Chroococcidiopsis	127	0	0	4	7	2	108	0	0	0	0	0	0	0	0	0	0	0	0	0	0	4	0	0	0	0	0	2	0	0	0	0	0	0	0	0	0	0	0	0.002657	0.005608	0.00176	0.090184	0	0	0	0	0	0
0_Mirobe;1_Bacteria;2_Cyanobacteria;3_Cyanobacteria;4_SubsectionIV;5_FamilyII;6_Chroococcidiopsis;7_Aliterella_antarctica_CENA408	109	0	0	0	0	1	108	0	0	0	0	0	0	0	0	0	0	0	0	0	0	0	0	0	0	0	0	0	0	0	0	0	0	0	0	0	0	0	0	0	0	0.00088	0.090184	0	0	0	0	0	0
0_Mirobe;1_Bacteria;2_Cyanobacteria;3_Cyanobacteria;4_SubsectionIV;5_FamilyII;6_Chroococcidiopsis;7_Others_of_Chroococcidiopsis	18	0	0	4	7	1	0	0	0	0	0	0	0	0	0	0	0	0	0	0	0	4	0	0	0	0	0	2	0	0	0	0	0	0	0	0	0	0	0	0.002657	0.005608	0.00088	0	0	0	0	0	0	0
0_Mirobe;1_Bacteria;2_Cyanobacteria;3_Cyanobacteria;4_SubsectionIII	1509	1	161	0	83	0	0	234	1	2	1	458	0	1	13	0	0	0	1	7	508	0	1	0	1	1	0	0	9	3	0	17	0	3	3	0	0	0.000912	0.140234	0	0.066497	0	0	0.171908	0.001076	0.001506	0.000787	0.325733	0
0_Mirobe;1_Bacteria;2_Cyanobacteria;3_Cyanobacteria;4_SubsectionIII;5_FamilyI	1509	1	161	0	83	0	0	234	1	2	1	458	0	1	13	0	0	0	1	7	508	0	1	0	1	1	0	0	9	3	0	17	0	3	3	0	0	0.000912	0.140234	0	0.066497	0	0	0.171908	0.001076	0.001506	0.000787	0.325733	0
0_Mirobe;1_Bacteria;2_Cyanobacteria;3_Cyanobacteria;4_SubsectionIII;5_FamilyI;6_Leptolyngbya	347	1	0	0	7	0	0	0	0	1	0	322	0	0	13	0	0	0	1	0	0	0	0	0	0	0	0	0	0	2	0	0	0	0	0	0	0	0.000912	0	0	0.005608	0	0	0	0	0.000753	0	0.229009	0
0_Mirobe;1_Bacteria;2_Cyanobacteria;3_Cyanobacteria;4_SubsectionIII;5_FamilyI;6_Leptolyngbya;7_Leptolyngbya_boryana	13	0	0	0	0	0	0	0	0	0	0	0	0	0	13	0	0	0	0	0	0	0	0	0	0	0	0	0	0	0	0	0	0	0	0	0	0	0	0	0	0	0	0	0	0	0	0	0	0
0_Mirobe;1_Bacteria;2_Cyanobacteria;3_Cyanobacteria;4_SubsectionIII;5_FamilyI;6_Leptolyngbya;7_Others_of_Leptolyngbya	327	1	0	0	0	0	0	0	0	1	0	322	0	0	0	0	0	0	1	0	0	0	0	0	0	0	0	0	0	2	0	0	0	0	0	0	0	0.000912	0	0	0	0	0	0	0	0.000753	0	0.229009	0
0_Mirobe;1_Bacteria;2_Cyanobacteria;3_Cyanobacteria;4_SubsectionIII;5_FamilyI;6_Leptolyngbya;7_Plectonema_sp_SAG_3890	7	0	0	0	7	0	0	0	0	0	0	0	0	0	0	0	0	0	0	0	0	0	0	0	0	0	0	0	0	0	0	0	0	0	0	0	0	0	0	0	0.005608	0	0	0	0	0	0	0	0
0_Mirobe;1_Bacteria;2_Cyanobacteria;3_Cyanobacteria;4_SubsectionIII;5_FamilyI;6_Others_of_FamilyI	606	0	155	0	76	0	0	234	1	1	1	136	0	1	0	0	0	0	0	0	0	0	0	0	0	1	0	0	0	0	0	0	0	0	0	0	0	0	0.135008	0	0.060889	0	0	0.171908	0.001076	0.000753	0.000787	0.096724	0
0_Mirobe;1_Bacteria;2_Cyanobacteria;3_Cyanobacteria;4_SubsectionIII;5_FamilyI;6_Planktothricoides	81	0	0	0	0	0	0	0	0	0	0	0	0	0	0	0	0	0	0	0	80	0	0	0	0	0	0	0	1	0	0	0	0	0	0	0	0	0	0	0	0	0	0	0	0	0	0	0	0
0_Mirobe;1_Bacteria;2_Cyanobacteria;3_Cyanobacteria;4_SubsectionIII;5_FamilyI;6_Planktothrix	475	0	6	0	0	0	0	0	0	0	0	0	0	0	0	0	0	0	0	7	428	0	1	0	1	0	0	0	8	1	0	17	0	3	3	0	0	0	0.005226	0	0	0	0	0	0	0	0	0	0
0_Mirobe;1_Bacteria;2_Cyanobacteria;3_Cyanobacteria;4_SubsectionIV	658	624	0	0	28	0	0	1	0	0	0	1	0	1	0	0	0	0	0	3	0	0	0	0	0	0	0	0	0	0	0	0	0	0	0	0	0	0.569135	0	0	0.022433	0	0	0.000735	0	0	0	0.000711	0
0_Mirobe;1_Bacteria;2_Cyanobacteria;3_Cyanobacteria;4_SubsectionIV;5_FamilyII	785	624	0	4	35	2	108	1	0	0	0	1	0	1	0	0	0	0	0	3	0	4	0	0	0	0	0	2	0	0	0	0	0	0	0	0	0	0.569135	0	0.002657	0.028041	0.00176	0.090184	0.000735	0	0	0	0.000711	0
0_Mirobe;1_Bacteria;2_Cyanobacteria;3_Cyanobacteria;4_SubsectionIV;5_FamilyII;6_Calothrix	658	624	0	0	28	0	0	1	0	0	0	1	0	1	0	0	0	0	0	3	0	0	0	0	0	0	0	0	0	0	0	0	0	0	0	0	0	0.569135	0	0	0.022433	0	0	0.000735	0	0	0	0.000711	0
0_Mirobe;1_Bacteria;2_Cyanobacteria;3_Cyanobacteria;4_SubsectionIV;5_FamilyII;6_Chroococcidiopsis	127	0	0	4	7	2	108	0	0	0	0	0	0	0	0	0	0	0	0	0	0	4	0	0	0	0	0	2	0	0	0	0	0	0	0	0	0	0	0	0.002657	0.005608	0.00176	0.090184	0	0	0	0	0	0
0_Mirobe;1_Bacteria;2_Cyanobacteria;3_Cyanobacteria;4_SubsectionIV;5_FamilyII;6_Chroococcidiopsis;7_Aliterella_antarctica_CENA408	109	0	0	0	0	1	108	0	0	0	0	0	0	0	0	0	0	0	0	0	0	0	0	0	0	0	0	0	0	0	0	0	0	0	0	0	0	0	0	0	0	0.00088	0.090184	0	0	0	0	0	0
0_Mirobe;1_Bacteria;2_Cyanobacteria;3_Cyanobacteria;4_SubsectionIV;5_FamilyII;6_Chroococcidiopsis;7_Others_of_Chroococcidiopsis	18	0	0	4	7	1	0	0	0	0	0	0	0	0	0	0	0	0	0	0	0	4	0	0	0	0	0	2	0	0	0	0	0	0	0	0	0	0	0	0.002657	0.005608	0.00088	0	0	0	0	0	0	0
0_Mirobe;1_Bacteria;2_Cyanobacteria;3_ML635J-21	1151	232	10	25	38	37	170	46	0	362	4	41	3	54	1	12	0	1	92	6	0	0	0	0	3	1	0	6	0	2	0	0	0	0	0	0	5	0.211602	0.00871	0.016603	0.030444	0.032545	0.141956	0.033795	0	0.272765	0.003148	0.029159	0.002351
0_Mirobe;1_Bacteria;2_Cyanobacteria;3_ML635J-21;4_Hyaloperonospora_arabidopsidis	800	232	1	24	37	36	170	44	0	33	4	41	3	54	1	11	0	0	92	6	0	0	0	0	3	1	0	0	0	2	0	0	0	0	0	0	5	0.211602	0.000871	0.015939	0.029643	0.031665	0.141956	0.032325	0	0.024865	0.003148	0.029159	0.002351
0_Mirobe;1_Bacteria;2_Cyanobacteria;3_ML635J-21;4_Hyaloperonospora_arabidopsidis;5_Hyaloperonospora_arabidopsidis	800	232	1	24	37	36	170	44	0	33	4	41	3	54	1	11	0	0	92	6	0	0	0	0	3	1	0	0	0	2	0	0	0	0	0	0	5	0.211602	0.000871	0.015939	0.029643	0.031665	0.141956	0.032325	0	0.024865	0.003148	0.029159	0.002351
0_Mirobe;1_Bacteria;2_Cyanobacteria;3_ML635J-21;4_Hyaloperonospora_arabidopsidis;5_Hyaloperonospora_arabidopsidis;6_Hyaloperonospora_arabidopsidis	800	232	1	24	37	36	170	44	0	33	4	41	3	54	1	11	0	0	92	6	0	0	0	0	3	1	0	0	0	2	0	0	0	0	0	0	5	0.211602	0.000871	0.015939	0.029643	0.031665	0.141956	0.032325	0	0.024865	0.003148	0.029159	0.002351
0_Mirobe;1_Bacteria;2_Cyanobacteria;3_ML635J-21;4_Hyaloperonospora_arabidopsidis;5_Hyaloperonospora_arabidopsidis;6_Hyaloperonospora_arabidopsidis;7_Hyaloperonospora_arabidopsidis	800	232	1	24	37	36	170	44	0	33	4	41	3	54	1	11	0	0	92	6	0	0	0	0	3	1	0	0	0	2	0	0	0	0	0	0	5	0.211602	0.000871	0.015939	0.029643	0.031665	0.141956	0.032325	0	0.024865	0.003148	0.029159	0.002351
0_Mirobe;1_Bacteria;2_Cyanobacteria;3_ML635J-21;4_Others_of_ML635J-21	351	0	9	1	1	1	0	2	0	329	0	0	0	0	0	1	0	1	0	0	0	0	0	0	0	0	0	6	0	0	0	0	0	0	0	0	0	0	0.007839	0.000664	0.000801	0.00088	0	0.00147	0	0.2479	0	0	0
0_Mirobe;1_Bacteria;2_Cyanobacteria;3_Melainabacteria	108	27	0	0	0	0	0	0	0	0	77	0	0	0	0	0	4	0	0	0	0	0	0	0	0	0	0	0	0	0	0	0	0	0	0	0	0	0.024626	0	0	0	0	0	0	0	0	0.060599	0	0
0_Mirobe;1_Bacteria;2_Cyanobacteria;3_Melainabacteria;4_Obscuribacterales	108	27	0	0	0	0	0	0	0	0	77	0	0	0	0	0	4	0	0	0	0	0	0	0	0	0	0	0	0	0	0	0	0	0	0	0	0	0.024626	0	0	0	0	0	0	0	0	0.060599	0	0
0_Mirobe;1_Bacteria;2_Cyanobacteria;3_Others_of_Cyanobacteria	84	0	0	0	0	0	0	0	0	0	1	0	0	82	0	0	0	1	0	0	0	0	0	0	0	0	0	0	0	0	0	0	0	0	0	0	0	0	0	0	0	0	0	0	0	0	0.000787	0	0
0_Mirobe;1_Bacteria;2_Deinococcus-Thermus	1908	47	434	116	102	44	63	413	121	133	0	0	8	241	129	2	1	10	1	11	2	6	1	0	6	3	1	5	0	0	0	6	2	0	0	0	0	0.042868	0.378022	0.07704	0.081719	0.038703	0.052608	0.303412	0.130165	0.100213	0	0	0.00627
0_Mirobe;1_Bacteria;2_Deinococcus-Thermus;3_Deinococci	1908	47	434	116	102	44	63	413	121	133	0	0	8	241	129	2	1	10	1	11	2	6	1	0	6	3	1	5	0	0	0	6	2	0	0	0	0	0.042868	0.378022	0.07704	0.081719	0.038703	0.052608	0.303412	0.130165	0.100213	0	0	0.00627
0_Mirobe;1_Bacteria;2_Deinococcus-Thermus;3_Deinococci;4_Deinococcales	1908	47	434	116	102	44	63	413	121	133	0	0	8	241	129	2	1	10	1	11	2	6	1	0	6	3	1	5	0	0	0	6	2	0	0	0	0	0.042868	0.378022	0.07704	0.081719	0.038703	0.052608	0.303412	0.130165	0.100213	0	0	0.00627
0_Mirobe;1_Bacteria;2_Deinococcus-Thermus;3_Deinococci;4_Deinococcales;5_Deinococcaceae	1908	47	434	116	102	44	63	413	121	133	0	0	8	241	129	2	1	10	1	11	2	6	1	0	6	3	1	5	0	0	0	6	2	0	0	0	0	0.042868	0.378022	0.07704	0.081719	0.038703	0.052608	0.303412	0.130165	0.100213	0	0	0.00627
0_Mirobe;1_Bacteria;2_Deinococcus-Thermus;3_Deinococci;4_Deinococcales;5_Deinococcaceae;6_Deinococcus	1908	47	434	116	102	44	63	413	121	133	0	0	8	241	129	2	1	10	1	11	2	6	1	0	6	3	1	5	0	0	0	6	2	0	0	0	0	0.042868	0.378022	0.07704	0.081719	0.038703	0.052608	0.303412	0.130165	0.100213	0	0	0.00627
0_Mirobe;1_Bacteria;2_Deinococcus-Thermus;3_Deinococci;4_Deinococcales;5_Deinococcaceae;6_Deinococcus;7_Deinococcus_aquiradiocola	135	0	1	0	0	0	0	0	0	1	0	0	0	133	0	0	0	0	0	0	0	0	0	0	0	0	0	0	0	0	0	0	0	0	0	0	0	0	0.000871	0	0	0	0	0	0	0.000753	0	0	0
0_Mirobe;1_Bacteria;2_Deinococcus-Thermus;3_Deinococci;4_Deinococcales;5_Deinococcaceae;6_Deinococcus;7_Deinococcus_sp_HME8654	129	0	0	1	0	0	0	0	0	0	0	0	0	0	126	0	0	0	0	0	0	0	0	0	0	0	0	0	0	0	0	0	2	0	0	0	0	0	0	0.000664	0	0	0	0	0	0	0	0	0
0_Mirobe;1_Bacteria;2_Deinococcus-Thermus;3_Deinococci;4_Deinococcales;5_Deinococcaceae;6_Deinococcus;7_Others_of_Deinococcus	1572	47	366	115	102	44	61	413	121	132	0	0	8	108	3	2	1	9	1	11	2	4	1	0	6	3	1	5	0	0	0	6	0	0	0	0	0	0.042868	0.318793	0.076376	0.081719	0.038703	0.050938	0.303412	0.130165	0.09946	0	0	0.00627
0_Mirobe;1_Bacteria;2_Deinococcus-Thermus;3_Deinococci;4_Deinococcales;5_Deinococcaceae;6_Deinococcus;7_bacterium_1227R	72	0	67	0	0	0	2	0	0	0	0	0	0	0	0	0	0	1	0	0	0	2	0	0	0	0	0	0	0	0	0	0	0	0	0	0	0	0	0.058358	0	0	0	0.00167	0	0	0	0	0	0
0_Mirobe;1_Bacteria;2_FBP	75	1	0	0	1	12	0	0	0	31	0	28	0	0	0	0	0	0	0	0	0	0	0	0	0	0	0	0	0	2	0	0	0	0	0	0	0	0.000912	0	0	0.000801	0.010555	0	0	0	0.023358	0	0.019914	0
0_Mirobe;1_Bacteria;2_Fibrobacteres	288	42	0	0	0	0	0	0	1	0	0	0	0	0	0	156	5	0	1	9	0	13	1	0	0	0	0	2	0	0	0	0	15	42	1	0	0	0.038307	0	0	0	0	0	0	0.001076	0	0	0	0
0_Mirobe;1_Bacteria;2_Fibrobacteres;3_Chitinivibrionia	282	42	0	0	0	0	0	0	1	0	0	0	0	0	0	156	5	0	1	3	0	13	1	0	0	0	0	2	0	0	0	0	15	42	1	0	0	0.038307	0	0	0	0	0	0	0.001076	0	0	0	0
0_Mirobe;1_Bacteria;2_Fibrobacteres;3_Chitinivibrionia;4_Chitinivibrionales	282	42	0	0	0	0	0	0	1	0	0	0	0	0	0	156	5	0	1	3	0	13	1	0	0	0	0	2	0	0	0	0	15	42	1	0	0	0.038307	0	0	0	0	0	0	0.001076	0	0	0	0
0_Mirobe;1_Bacteria;2_Fibrobacteres;3_Chitinivibrionia;4_Chitinivibrionales;5_Chitinivibrionaceae	282	42	0	0	0	0	0	0	1	0	0	0	0	0	0	156	5	0	1	3	0	13	1	0	0	0	0	2	0	0	0	0	15	42	1	0	0	0.038307	0	0	0	0	0	0	0.001076	0	0	0	0
0_Mirobe;1_Bacteria;2_Fibrobacteres;3_Chitinivibrionia;4_Chitinivibrionales;5_Chitinivibrionaceae;6_Chitinivibrio	282	42	0	0	0	0	0	0	1	0	0	0	0	0	0	156	5	0	1	3	0	13	1	0	0	0	0	2	0	0	0	0	15	42	1	0	0	0.038307	0	0	0	0	0	0	0.001076	0	0	0	0
0_Mirobe;1_Bacteria;2_Fibrobacteres;3_Fibrobacteria	6	0	0	0	0	0	0	0	0	0	0	0	0	0	0	0	0	0	0	6	0	0	0	0	0	0	0	0	0	0	0	0	0	0	0	0	0	0	0	0	0	0	0	0	0	0	0	0	0
0_Mirobe;1_Bacteria;2_Fibrobacteres;3_Fibrobacteria;4_Fibrobacterales	6	0	0	0	0	0	0	0	0	0	0	0	0	0	0	0	0	0	0	6	0	0	0	0	0	0	0	0	0	0	0	0	0	0	0	0	0	0	0	0	0	0	0	0	0	0	0	0	0
0_Mirobe;1_Bacteria;2_Fibrobacteres;3_Fibrobacteria;4_Fibrobacterales;5_Fibrobacteraceae	6	0	0	0	0	0	0	0	0	0	0	0	0	0	0	0	0	0	0	6	0	0	0	0	0	0	0	0	0	0	0	0	0	0	0	0	0	0	0	0	0	0	0	0	0	0	0	0	0
0_Mirobe;1_Bacteria;2_Firmicutes	253065	5499	2641	13228	8450	20668	15583	5505	3714	7802	12009	8126	16066	4677	7940	8258	773	2462	11127	9522	3309	4831	1766	2139	3009	3431	2218	1445	4625	2881	2343	6113	18223	20522	6173	5183	804	5.015502	2.300356	8.785214	6.769903	18.179424	13.012393	4.044263	3.995312	5.878743	9.451001	5.77926	12.592983
0_Mirobe;1_Bacteria;2_Firmicutes;3_Bacilli	53650	1504	1372	2002	5869	18401	3276	2239	374	3419	1877	3084	2096	1724	1119	322	64	1081	2172	76	205	80	222	210	165	87	104	85	69	76	56	91	21	15	7	32	54	1.371762	1.195037	1.329604	4.70208	16.185383	2.735583	1.644887	0.402327	2.576189	1.477188	2.193362	1.642905
0_Mirobe;1_Bacteria;2_Firmicutes;3_Bacilli;4_Bacillales	16941	950	477	798	1347	253	1846	1887	311	2255	711	2554	1039	564	969	160	18	125	31	25	8	30	90	3	72	55	101	56	34	63	37	10	19	10	2	10	21	0.866472	0.415476	0.529983	1.079178	0.222537	1.54148	1.386289	0.334555	1.699126	0.559553	1.816422	0.814398
0_Mirobe;1_Bacteria;2_Firmicutes;3_Bacilli;4_Bacillales;5_Bacillaceae	1891	14	124	128	60	3	4	10	77	576	84	59	437	111	72	1	1	69	1	0	1	6	1	0	0	0	2	22	4	7	12	2	0	0	0	3	0	0.012769	0.108006	0.08501	0.048071	0.002639	0.00334	0.007347	0.082832	0.434011	0.066108	0.041961	0.342533
0_Mirobe;1_Bacteria;2_Firmicutes;3_Bacilli;4_Bacillales;5_Bacillaceae;6_Aeribacillus	2	0	0	0	0	0	0	0	0	2	0	0	0	0	0	0	0	0	0	0	0	0	0	0	0	0	0	0	0	0	0	0	0	0	0	0	0	0	0	0	0	0	0	0	0	0.001507	0	0	0
0_Mirobe;1_Bacteria;2_Firmicutes;3_Bacilli;4_Bacillales;5_Bacillaceae;6_Anoxybacillus	6	0	0	0	0	0	0	0	0	0	0	0	0	6	0	0	0	0	0	0	0	0	0	0	0	0	0	0	0	0	0	0	0	0	0	0	0	0	0	0	0	0	0	0	0	0	0	0	0
0_Mirobe;1_Bacteria;2_Firmicutes;3_Bacilli;4_Bacillales;5_Bacillaceae;6_Bacillus	1823	14	124	123	60	3	4	10	77	574	84	59	437	105	20	1	1	66	1	0	1	6	1	0	0	0	2	22	4	7	12	2	0	0	0	3	0	0.012769	0.108006	0.081689	0.048071	0.002639	0.00334	0.007347	0.082832	0.432504	0.066108	0.041961	0.342533
0_Mirobe;1_Bacteria;2_Firmicutes;3_Bacilli;4_Bacillales;5_Bacillaceae;6_Bacillus;7_Bacillus_ginsengihumi	149	0	0	52	4	0	0	0	0	0	3	0	0	25	0	0	0	64	0	0	0	1	0	0	0	0	0	0	0	0	0	0	0	0	0	0	0	0	0	0.034535	0.003205	0	0	0	0	0	0.002361	0	0
0_Mirobe;1_Bacteria;2_Firmicutes;3_Bacilli;4_Bacillales;5_Bacillaceae;6_Bacillus;7_Bacillus_simplex	250	0	0	0	0	2	0	1	0	0	0	0	237	0	1	1	0	0	0	0	0	0	0	0	0	0	0	0	0	0	8	0	0	0	0	0	0	0	0	0	0	0.001759	0	0.000735	0	0	0	0	0.185767
0_Mirobe;1_Bacteria;2_Firmicutes;3_Bacilli;4_Bacillales;5_Bacillaceae;6_Bacillus;7_Others_of_Bacillus	1424	14	124	71	56	1	4	9	77	574	81	59	200	80	19	0	1	2	1	0	1	5	1	0	0	0	2	22	4	7	4	2	0	0	0	3	0	0.012769	0.108006	0.047154	0.044866	0.00088	0.00334	0.006612	0.082832	0.432504	0.063747	0.041961	0.156766
0_Mirobe;1_Bacteria;2_Firmicutes;3_Bacilli;4_Bacillales;5_Bacillaceae;6_Geobacillus	5	0	0	5	0	0	0	0	0	0	0	0	0	0	0	0	0	0	0	0	0	0	0	0	0	0	0	0	0	0	0	0	0	0	0	0	0	0	0	0.003321	0	0	0	0	0	0	0	0	0
0_Mirobe;1_Bacteria;2_Firmicutes;3_Bacilli;4_Bacillales;5_Bacillaceae;6_Geobacillus;7_Geobacillus_stearothermophilus	5	0	0	5	0	0	0	0	0	0	0	0	0	0	0	0	0	0	0	0	0	0	0	0	0	0	0	0	0	0	0	0	0	0	0	0	0	0	0	0.003321	0	0	0	0	0	0	0	0	0
0_Mirobe;1_Bacteria;2_Firmicutes;3_Bacilli;4_Bacillales;5_Bacillaceae;6_Marinococcus	3	0	0	0	0	0	0	0	0	0	0	0	0	0	0	0	0	3	0	0	0	0	0	0	0	0	0	0	0	0	0	0	0	0	0	0	0	0	0	0	0	0	0	0	0	0	0	0	0
0_Mirobe;1_Bacteria;2_Firmicutes;3_Bacilli;4_Bacillales;5_Bacillaceae;6_Marinococcus;7_Marinococcus_halophilus	3	0	0	0	0	0	0	0	0	0	0	0	0	0	0	0	0	3	0	0	0	0	0	0	0	0	0	0	0	0	0	0	0	0	0	0	0	0	0	0	0	0	0	0	0	0	0	0	0
0_Mirobe;1_Bacteria;2_Firmicutes;3_Bacilli;4_Bacillales;5_Bacillaceae;6_Others_of_Bacillaceae	52	0	0	0	0	0	0	0	0	0	0	0	0	0	52	0	0	0	0	0	0	0	0	0	0	0	0	0	0	0	0	0	0	0	0	0	0	0	0	0	0	0	0	0	0	0	0	0	0
0_Mirobe;1_Bacteria;2_Firmicutes;3_Clostridia;4_Clostridiales;5_Family_XI	160	9	0	1	0	69	0	0	0	11	0	2	2	47	15	2	1	0	0	0	0	0	0	0	0	0	0	0	0	0	0	1	0	0	0	0	0	0.008209	0	0.000664	0	0.060692	0	0	0	0.008288	0	0.001422	0.001568
0_Mirobe;1_Bacteria;2_Firmicutes;3_Clostridia;4_Clostridiales;5_Family_XI;6_Anaerococcus	29	0	0	1	0	0	0	0	0	11	0	0	0	1	15	1	0	0	0	0	0	0	0	0	0	0	0	0	0	0	0	0	0	0	0	0	0	0	0	0.000664	0	0	0	0	0	0.008288	0	0	0
0_Mirobe;1_Bacteria;2_Firmicutes;3_Clostridia;4_Clostridiales;5_Family_XI;6_Finegoldia	60	9	0	0	0	0	0	0	0	0	0	0	2	46	0	1	1	0	0	0	0	0	0	0	0	0	0	0	0	0	0	1	0	0	0	0	0	0.008209	0	0	0	0	0	0	0	0	0	0	0.001568
0_Mirobe;1_Bacteria;2_Firmicutes;3_Clostridia;4_Clostridiales;5_Family_XI;6_Gemella	69	0	0	0	0	69	0	0	0	0	0	0	0	0	0	0	0	0	0	0	0	0	0	0	0	0	0	0	0	0	0	0	0	0	0	0	0	0	0	0	0	0.060692	0	0	0	0	0	0	0
0_Mirobe;1_Bacteria;2_Firmicutes;3_Clostridia;4_Clostridiales;5_Family_XI;6_Peptoniphilus	2	0	0	0	0	0	0	0	0	0	0	2	0	0	0	0	0	0	0	0	0	0	0	0	0	0	0	0	0	0	0	0	0	0	0	0	0	0	0	0	0	0	0	0	0	0	0	0.001422	0
0_Mirobe;1_Bacteria;2_Firmicutes;3_Bacilli;4_Bacillales;5_Family_XII	1936	283	1	1	157	24	126	1013	66	167	1	1	8	1	1	25	0	1	4	8	0	3	10	1	4	20	1	5	0	1	0	0	0	3	0	0	0	0.258118	0.000871	0.000664	0.125784	0.02111	0.105215	0.744202	0.070999	0.125833	0.000787	0.000711	0.006271
0_Mirobe;1_Bacteria;2_Firmicutes;3_Bacilli;4_Bacillales;5_Family_XII;6_Exiguobacterium	1936	283	1	1	157	24	126	1013	66	167	1	1	8	1	1	25	0	1	4	8	0	3	10	1	4	20	1	5	0	1	0	0	0	3	0	0	0	0.258118	0.000871	0.000664	0.125784	0.02111	0.105215	0.744202	0.070999	0.125833	0.000787	0.000711	0.006271
0_Mirobe;1_Bacteria;2_Firmicutes;3_Bacilli;4_Bacillales;5_Family_XII;6_Exiguobacterium;7_Exiguobacterium_acetylicum	422	103	0	0	89	20	0	4	66	114	0	0	6	0	0	0	0	0	1	4	0	0	9	1	0	0	1	4	0	0	0	0	0	0	0	0	0	0.093944	0	0	0.071304	0.017592	0	0.002939	0.070999	0.085898	0	0	0.004703
0_Mirobe;1_Bacteria;2_Firmicutes;3_Bacilli;4_Bacillales;5_Family_XII;6_Exiguobacterium;7_Others_of_Exiguobacterium	1514	180	1	1	68	4	126	1009	0	53	1	1	2	1	1	25	0	1	3	4	0	3	1	0	4	20	0	1	0	1	0	0	0	3	0	0	0	0.164174	0.000871	0.000664	0.05448	0.003518	0.105215	0.741263	0	0.039935	0.000787	0.000711	0.001568
0_Mirobe;1_Bacteria;2_Firmicutes;3_Bacilli;4_Bacillales;5_Others_of_Bacillales	13	0	0	6	0	0	0	0	0	0	1	0	0	0	0	1	0	0	5	0	0	0	0	0	0	0	0	0	0	0	0	0	0	0	0	0	0	0	0	0.003985	0	0	0	0	0	0	0.000787	0	0
0_Mirobe;1_Bacteria;2_Firmicutes;3_Bacilli;4_Bacillales;5_Paenibacillaceae	1761	2	7	4	2	1	84	334	8	3	163	420	403	22	217	2	2	1	2	1	0	0	1	0	39	6	1	0	10	6	15	0	5	0	0	0	0	0.001824	0.006097	0.002657	0.001602	0.00088	0.070143	0.245374	0.008606	0.00226	0.12828	0.298707	0.315883
0_Mirobe;1_Bacteria;2_Firmicutes;3_Bacilli;4_Bacillales;5_Paenibacillaceae;6_Paenibacillus	1761	2	7	4	2	1	84	334	8	3	163	420	403	22	217	2	2	1	2	1	0	0	1	0	39	6	1	0	10	6	15	0	5	0	0	0	0	0.001824	0.006097	0.002657	0.001602	0.00088	0.070143	0.245374	0.008606	0.00226	0.12828	0.298707	0.315883
0_Mirobe;1_Bacteria;2_Firmicutes;3_Bacilli;4_Bacillales;5_Paenibacillaceae;6_Paenibacillus;7_Paenibacillus_borealis	1761	2	7	4	2	1	84	334	8	3	163	420	403	22	217	2	2	1	2	1	0	0	1	0	39	6	1	0	10	6	15	0	5	0	0	0	0	0.001824	0.006097	0.002657	0.001602	0.00088	0.070143	0.245374	0.008606	0.00226	0.12828	0.298707	0.315883
0_Mirobe;1_Bacteria;2_Firmicutes;3_Bacilli;4_Bacillales;5_Planococcaceae	37	0	0	0	4	0	0	1	0	0	0	0	0	0	18	0	0	13	0	0	0	0	0	0	0	0	0	0	0	0	0	0	0	0	0	1	0	0	0	0	0.003204	0	0	0.000735	0	0	0	0	0
0_Mirobe;1_Bacteria;2_Firmicutes;3_Bacilli;4_Bacillales;5_Planococcaceae;6_Lysinibacillus	17	0	0	0	2	0	0	0	0	0	0	0	0	0	1	0	0	13	0	0	0	0	0	0	0	0	0	0	0	0	0	0	0	0	0	1	0	0	0	0	0.001602	0	0	0	0	0	0	0	0
0_Mirobe;1_Bacteria;2_Firmicutes;3_Bacilli;4_Bacillales;5_Planococcaceae;6_Others_of_Planococcaceae	18	0	0	0	0	0	0	1	0	0	0	0	0	0	17	0	0	0	0	0	0	0	0	0	0	0	0	0	0	0	0	0	0	0	0	0	0	0	0	0	0	0	0	0.000735	0	0	0	0	0
0_Mirobe;1_Bacteria;2_Firmicutes;3_Bacilli;4_Bacillales;5_Planococcaceae;6_Psychrobacillus	2	0	0	0	2	0	0	0	0	0	0	0	0	0	0	0	0	0	0	0	0	0	0	0	0	0	0	0	0	0	0	0	0	0	0	0	0	0	0	0	0.001602	0	0	0	0	0	0	0	0
0_Mirobe;1_Bacteria;2_Firmicutes;3_Bacilli;4_Bacillales;5_Staphylococcaceae	11234	651	345	659	1124	156	1632	529	160	1509	462	2074	191	430	661	131	15	41	19	16	7	21	78	2	29	29	97	29	20	49	10	8	14	7	2	6	21	0.593761	0.300502	0.437667	0.900517	0.137216	1.362782	0.388631	0.172118	1.137022	0.363591	1.475043	0.149711
0_Mirobe;1_Bacteria;2_Firmicutes;3_Bacilli;4_Bacillales;5_Staphylococcaceae;6_Jeotgalicoccus	40	2	0	0	1	0	0	0	0	0	0	0	0	37	0	0	0	0	0	0	0	0	0	0	0	0	0	0	0	0	0	0	0	0	0	0	0	0.001824	0	0	0.000801	0	0	0	0	0	0	0	0
0_Mirobe;1_Bacteria;2_Firmicutes;3_Bacilli;4_Bacillales;5_Staphylococcaceae;6_Macrococcus	26	0	4	0	0	11	0	0	0	0	0	0	0	0	0	0	0	0	0	0	0	0	0	0	0	0	10	0	0	0	0	0	0	0	0	0	1	0	0.003484	0	0	0.009676	0	0	0	0	0	0	0
0_Mirobe;1_Bacteria;2_Firmicutes;3_Bacilli;4_Bacillales;5_Staphylococcaceae;6_Staphylococcus	11168	649	341	659	1123	145	1632	529	160	1509	462	2074	191	393	661	131	15	41	19	16	7	21	78	2	29	29	87	29	20	49	10	8	14	7	2	6	20	0.591937	0.297018	0.437667	0.899716	0.12754	1.362782	0.388631	0.172118	1.137022	0.363591	1.475043	0.149711
0_Mirobe;1_Bacteria;2_Firmicutes;3_Bacilli;4_Bacillales;5_Staphylococcaceae;6_Staphylococcus;7_Others_of_Staphylococcus	11161	649	341	659	1123	145	1632	529	160	1502	462	2074	191	393	661	131	15	41	19	16	7	21	78	2	29	29	87	29	20	49	10	8	14	7	2	6	20	0.591937	0.297018	0.437667	0.899716	0.12754	1.362782	0.388631	0.172118	1.131748	0.363591	1.475043	0.149711
0_Mirobe;1_Bacteria;2_Firmicutes;3_Bacilli;4_Bacillales;5_Staphylococcaceae;6_Staphylococcus;7_Staphylococcus_lentus	7	0	0	0	0	0	0	0	0	7	0	0	0	0	0	0	0	0	0	0	0	0	0	0	0	0	0	0	0	0	0	0	0	0	0	0	0	0	0	0	0	0	0	0	0	0.005274	0	0	0
0_Mirobe;1_Bacteria;2_Firmicutes;3_Bacilli;4_Lactobacillales	34127	553	672	439	4521	18143	1428	352	63	1147	854	529	842	1158	149	40	42	914	1348	51	189	21	132	207	93	31	3	29	26	13	16	81	2	2	4	20	13	0.504378	0.585324	0.291555	3.622101	15.958448	1.192433	0.258598	0.067772	0.864254	0.672093	0.376229	0.659984
0_Mirobe;1_Bacteria;2_Firmicutes;3_Bacilli;4_Lactobacillales;5_Aerococcaceae	26	0	0	0	6	0	1	0	0	9	0	0	0	0	0	0	0	0	0	0	0	0	0	0	10	0	0	0	0	0	0	0	0	0	0	0	0	0	0	0	0.004807	0	0.000835	0	0	0.006781	0	0	0
0_Mirobe;1_Bacteria;2_Firmicutes;3_Bacilli;4_Lactobacillales;5_Aerococcaceae;6_Aerococcus	26	0	0	0	6	0	1	0	0	9	0	0	0	0	0	0	0	0	0	0	0	0	0	0	10	0	0	0	0	0	0	0	0	0	0	0	0	0	0	0	0.004807	0	0.000835	0	0	0.006781	0	0	0
0_Mirobe;1_Bacteria;2_Firmicutes;3_Bacilli;4_Lactobacillales;5_Carnobacteriaceae	245	15	0	76	1	0	0	90	0	54	0	0	0	0	4	0	1	0	0	0	0	3	0	0	0	0	0	1	0	0	0	0	0	0	0	0	0	0.013681	0	0.050474	0.000801	0	0	0.066119	0	0.040688	0	0	0
0_Mirobe;1_Bacteria;2_Firmicutes;3_Bacilli;4_Lactobacillales;5_Carnobacteriaceae;6_Atopostipes	207	15	0	40	1	0	0	90	0	53	0	0	0	0	4	0	1	0	0	0	0	2	0	0	0	0	0	1	0	0	0	0	0	0	0	0	0	0.013681	0	0.026565	0.000801	0	0	0.066119	0	0.039935	0	0	0
0_Mirobe;1_Bacteria;2_Firmicutes;3_Bacilli;4_Lactobacillales;5_Carnobacteriaceae;6_Dolosigranulum	38	0	0	36	0	0	0	0	0	1	0	0	0	0	0	0	0	0	0	0	0	1	0	0	0	0	0	0	0	0	0	0	0	0	0	0	0	0	0	0.023909	0	0	0	0	0	0.000753	0	0	0
0_Mirobe;1_Bacteria;2_Firmicutes;3_Bacilli;4_Lactobacillales;5_Enterococcaceae	436	102	0	0	159	7	0	1	9	1	45	49	0	0	0	0	2	0	21	7	0	0	5	0	0	0	1	0	1	2	0	18	0	0	4	0	2	0.093032	0	0	0.127386	0.006157	0	0.000735	0.009682	0.000753	0.035415	0.034849	0
0_Mirobe;1_Bacteria;2_Firmicutes;3_Bacilli;4_Lactobacillales;5_Enterococcaceae;6_Enterococcus	436	102	0	0	159	7	0	1	9	1	45	49	0	0	0	0	2	0	21	7	0	0	5	0	0	0	1	0	1	2	0	18	0	0	4	0	2	0.093032	0	0	0.127386	0.006157	0	0.000735	0.009682	0.000753	0.035415	0.034849	0
0_Mirobe;1_Bacteria;2_Firmicutes;3_Bacilli;4_Lactobacillales;5_Enterococcaceae;6_Enterococcus;7_Enterococcus_faecalis	193	0	0	0	139	0	0	1	0	0	33	2	0	0	0	0	1	0	6	0	0	0	5	0	0	0	0	0	0	0	0	6	0	0	0	0	0	0	0	0	0.111363	0	0	0.000735	0	0	0.025971	0.001422	0
0_Mirobe;1_Bacteria;2_Firmicutes;3_Bacilli;4_Lactobacillales;5_Enterococcaceae;6_Enterococcus;7_Others_of_Enterococcus	243	102	0	0	20	7	0	0	9	1	12	47	0	0	0	0	1	0	15	7	0	0	0	0	0	0	1	0	1	2	0	12	0	0	4	0	2	0.093032	0	0	0.016023	0.006157	0	0	0.009682	0.000753	0.009444	0.033427	0
0_Mirobe;1_Bacteria;2_Firmicutes;3_Bacilli;4_Lactobacillales;5_Lactobacillaceae	22617	69	138	73	269	17940	884	106	5	16	517	32	390	946	83	30	12	18	734	1	0	2	2	205	49	25	0	0	4	0	5	57	1	0	0	0	4	0.062933	0.1202	0.048482	0.215515	15.779892	0.738173	0.077873	0.005379	0.012054	0.406876	0.022759	0.305693
0_Mirobe;1_Bacteria;2_Firmicutes;3_Bacilli;4_Lactobacillales;5_Lactobacillaceae;6_Lactobacillus	22593	69	138	73	269	17940	884	106	5	16	517	32	390	946	83	30	12	18	734	1	0	2	2	204	49	2	0	0	4	0	5	57	1	0	0	0	4	0.062933	0.1202	0.048482	0.215515	15.779892	0.738173	0.077873	0.005379	0.012054	0.406876	0.022759	0.305693
0_Mirobe;1_Bacteria;2_Firmicutes;3_Bacilli;4_Lactobacillales;5_Lactobacillaceae;6_Lactobacillus;7_Lactobacillus_fermentum	113	4	0	0	0	0	0	1	0	0	104	0	0	0	0	1	1	1	1	0	0	0	0	0	0	0	0	0	0	0	0	0	0	0	0	0	0	0.003648	0	0	0	0	0	0.000735	0	0	0.081847	0	0
0_Mirobe;1_Bacteria;2_Firmicutes;3_Bacilli;4_Lactobacillales;5_Lactobacillaceae;6_Lactobacillus;7_Lactobacillus_harbinensis	1849	3	22	26	45	120	788	85	0	3	199	2	43	365	3	2	3	1	71	0	0	2	0	5	47	2	0	0	4	0	2	6	0	0	0	0	0	0.002736	0.019162	0.017268	0.036053	0.105551	0.65801	0.062445	0	0.00226	0.156612	0.001422	0.033705
0_Mirobe;1_Bacteria;2_Firmicutes;3_Bacilli;4_Lactobacillales;5_Lactobacillaceae;6_Lactobacillus;7_Lactobacillus_reuteri	325	14	0	17	25	1	55	11	0	0	194	3	0	0	2	0	1	1	0	0	0	0	1	0	0	0	0	0	0	0	0	0	0	0	0	0	0	0.012769	0	0.01129	0.020029	0.00088	0.045927	0.008081	0	0	0.152677	0.002134	0
0_Mirobe;1_Bacteria;2_Firmicutes;3_Bacilli;4_Lactobacillales;5_Lactobacillaceae;6_Lactobacillus;7_Lactobacillus_rossiae	49	0	0	0	0	0	0	0	0	0	0	0	0	0	0	0	0	0	0	1	0	0	0	0	0	0	0	0	0	0	0	48	0	0	0	0	0	0	0	0	0	0	0	0	0	0	0	0	0
0_Mirobe;1_Bacteria;2_Firmicutes;3_Bacilli;4_Lactobacillales;5_Lactobacillaceae;6_Lactobacillus;7_Lactobacillus_salivarius	36	0	0	3	30	0	0	0	0	0	1	0	1	0	0	0	0	0	0	0	0	0	1	0	0	0	0	0	0	0	0	0	0	0	0	0	0	0	0	0.001992	0.024035	0	0	0	0	0	0.000787	0	0.000784
0_Mirobe;1_Bacteria;2_Firmicutes;3_Bacilli;4_Lactobacillales;5_Lactobacillaceae;6_Lactobacillus;7_Others_of_Lactobacillus	20221	48	116	27	169	17819	41	9	5	13	19	27	346	581	78	27	7	15	662	0	0	0	0	199	2	0	0	0	0	0	3	3	1	0	0	0	4	0.04378	0.101038	0.017932	0.135398	15.673461	0.034236	0.006612	0.005379	0.009794	0.014953	0.019203	0.271204
0_Mirobe;1_Bacteria;2_Firmicutes;3_Bacilli;4_Lactobacillales;5_Lactobacillaceae;6_Others_of_Lactobacillaceae	24	0	0	0	0	0	0	0	0	0	0	0	0	0	0	0	0	0	0	0	0	0	0	1	0	23	0	0	0	0	0	0	0	0	0	0	0	0	0	0	0	0	0	0	0	0	0	0	0
0_Mirobe;1_Bacteria;2_Firmicutes;3_Bacilli;4_Lactobacillales;5_Others_of_Lactobacillales	6	0	0	0	0	0	0	0	0	0	0	0	0	0	0	0	0	0	0	5	0	0	0	0	0	0	0	1	0	0	0	0	0	0	0	0	0	0	0	0	0	0	0	0	0	0	0	0	0
0_Mirobe;1_Bacteria;2_Firmicutes;3_Bacilli;4_Lactobacillales;5_Streptococcaceae	10797	367	534	290	4086	196	543	155	49	1067	292	448	452	212	62	10	27	896	593	38	189	16	125	2	34	6	2	27	21	11	11	6	1	2	0	20	7	0.334732	0.465124	0.192599	3.273592	0.172399	0.453425	0.113871	0.052711	0.803978	0.229802	0.318621	0.354291
0_Mirobe;1_Bacteria;2_Firmicutes;3_Bacilli;4_Lactobacillales;5_Streptococcaceae;6_Lactococcus	421	0	0	53	2	0	0	0	0	24	30	0	0	109	1	1	0	5	179	0	0	0	13	0	0	0	0	1	1	0	0	2	0	0	0	0	0	0	0	0.035199	0.001602	0	0	0	0	0.018084	0.02361	0	0
0_Mirobe;1_Bacteria;2_Firmicutes;3_Bacilli;4_Lactobacillales;5_Streptococcaceae;6_Streptococcus	10376	367	534	237	4084	196	543	155	49	1043	262	448	452	103	61	9	27	891	414	38	189	16	112	2	34	6	2	26	20	11	11	4	1	2	0	20	7	0.334732	0.465124	0.1574	3.27199	0.172399	0.453425	0.113871	0.052711	0.785894	0.206192	0.318621	0.354291
0_Mirobe;1_Bacteria;2_Firmicutes;3_Bacilli;4_Lactobacillales;5_Streptococcaceae;6_Streptococcus;7_Others_of_Streptococcus	4103	328	104	177	335	128	540	40	41	1037	167	442	292	67	57	2	2	218	14	6	1	7	12	2	28	1	2	26	1	11	8	2	0	0	0	5	0	0.299161	0.090586	0.117552	0.268393	0.112587	0.45092	0.029386	0.044105	0.781373	0.131428	0.314354	0.228878
0_Mirobe;1_Bacteria;2_Firmicutes;3_Bacilli;4_Lactobacillales;5_Streptococcaceae;6_Streptococcus;7_Streptococcus_anginosus_subsp_anginosus	19	0	0	0	0	0	0	0	0	0	19	0	0	0	0	0	0	0	0	0	0	0	0	0	0	0	0	0	0	0	0	0	0	0	0	0	0	0	0	0	0	0	0	0	0	0	0.014953	0	0
0_Mirobe;1_Bacteria;2_Firmicutes;3_Bacilli;4_Lactobacillales;5_Streptococcaceae;6_Streptococcus;7_Streptococcus_gallolyticus_subsp_macedonicus	41	0	0	0	0	0	0	1	0	0	0	0	0	32	0	0	0	0	0	0	0	0	0	0	6	0	0	0	0	0	0	2	0	0	0	0	0	0	0	0	0	0	0	0.000735	0	0	0	0	0
0_Mirobe;1_Bacteria;2_Firmicutes;3_Bacilli;4_Lactobacillales;5_Streptococcaceae;6_Streptococcus;7_Streptococcus_iniae	5	0	0	0	0	0	0	0	0	0	0	0	0	0	0	0	0	0	0	0	0	0	5	0	0	0	0	0	0	0	0	0	0	0	0	0	0	0	0	0	0	0	0	0	0	0	0	0	0
0_Mirobe;1_Bacteria;2_Firmicutes;3_Bacilli;4_Lactobacillales;5_Streptococcaceae;6_Streptococcus;7_Streptococcus_sp_FF10	154	0	0	0	151	0	0	0	0	0	0	0	1	0	0	1	0	0	0	0	0	0	1	0	0	0	0	0	0	0	0	0	0	0	0	0	0	0	0	0	0.120977	0	0	0	0	0	0	0	0.000784
0_Mirobe;1_Bacteria;2_Firmicutes;3_Bacilli;4_Lactobacillales;5_Streptococcaceae;6_Streptococcus;7_Streptococcus_sp_M-S-TSA_29	6054	39	430	60	3598	68	3	114	8	6	76	6	159	4	4	6	25	673	400	32	188	9	94	0	0	5	0	0	19	0	3	0	1	2	0	15	7	0.035571	0.374538	0.039848	2.88262	0.059812	0.002505	0.08375	0.008606	0.004521	0.059811	0.004267	0.124629
0_Mirobe;1_Bacteria;2_Firmicutes;3_Bacilli;4_Others_of_Bacilli	2582	1	223	765	1	5	2	0	0	17	312	1	215	2	1	122	4	42	793	0	8	29	0	0	0	1	0	0	9	0	3	0	0	3	1	2	20	0.000912	0.194237	0.508066	0.000801	0.004398	0.00167	0	0	0.012809	0.245542	0.000711	0.168523
0_Mirobe;1_Bacteria;2_Firmicutes;3_Clostridia	160079	3457	1145	3799	2054	1770	12091	3077	2750	3520	6216	4350	12916	2635	5299	6914	380	469	2255	9057	2886	4267	1362	1867	2611	3202	2040	1299	2709	2664	2244	5779	16544	16750	5831	3288	582	3.153042	0.997314	2.523054	1.645604	1.556881	10.096442	2.260527	2.958296	2.652291	4.891948	3.093746	10.123923
0_Mirobe;1_Bacteria;2_Firmicutes;3_Clostridia;4_Clostridiales	159159	3453	1139	3796	2047	1766	11984	3072	2741	3266	6215	4117	12911	2542	5144	6908	377	469	2253	9057	2886	4267	1361	1867	2611	3195	2040	1294	2709	2658	2244	5779	16541	16750	5831	3287	582	3.149394	0.992088	2.521062	1.639996	1.553363	10.007093	2.256854	2.948614	2.460903	4.891161	2.928035	10.120004
0_Mirobe;1_Bacteria;2_Firmicutes;3_Clostridia;4_Clostridiales;5_Christensenellaceae	810	1	5	243	7	85	0	1	12	2	1	3	292	67	0	68	2	1	1	0	0	2	0	0	0	0	0	0	3	0	10	1	0	2	1	0	0	0.000912	0.004355	0.161386	0.005608	0.074765	0	0.000735	0.012909	0.001506	0.000787	0.002133	0.228878
0_Mirobe;1_Bacteria;2_Firmicutes;3_Clostridia;4_Clostridiales;5_Christensenellaceae;6_Christensenellaceae_R-7_group	810	1	5	243	7	85	0	1	12	2	1	3	292	67	0	68	2	1	1	0	0	2	0	0	0	0	0	0	3	0	10	1	0	2	1	0	0	0.000912	0.004355	0.161386	0.005608	0.074765	0	0.000735	0.012909	0.001506	0.000787	0.002133	0.228878
0_Mirobe;1_Bacteria;2_Firmicutes;3_Clostridia;4_Clostridiales;5_Clostridiaceae_1	21199	145	63	125	341	54	624	556	169	19	748	22	52	42	11	8	116	37	154	1162	1572	1483	269	841	1374	761	1031	473	1254	564	1377	1117	109	159	3721	300	346	0.132251	0.054874	0.083017	0.2732	0.047499	0.521064	0.408466	0.181801	0.014316	0.588671	0.015647	0.040759
0_Mirobe;1_Bacteria;2_Firmicutes;3_Clostridia;4_Clostridiales;5_Clostridiaceae_1;6_Clostridium_sensu_stricto_1	21191	145	63	125	341	54	624	556	169	19	740	22	52	42	11	8	116	37	154	1162	1572	1483	269	841	1374	761	1031	473	1254	564	1377	1117	109	159	3721	300	346	0.132251	0.054874	0.083017	0.2732	0.047499	0.521064	0.408466	0.181801	0.014316	0.582375	0.015647	0.040759
0_Mirobe;1_Bacteria;2_Firmicutes;3_Clostridia;4_Clostridiales;5_Clostridiaceae_1;6_Clostridium_sensu_stricto_1;7_Others_of_Clostridium_sensu_stricto_1	21186	145	63	125	341	54	621	554	169	19	740	22	52	42	11	8	116	37	154	1162	1572	1483	269	841	1374	761	1031	473	1254	564	1377	1117	109	159	3721	300	346	0.132251	0.054874	0.083017	0.2732	0.047499	0.518559	0.406997	0.181801	0.014316	0.582375	0.015647	0.040759
0_Mirobe;1_Bacteria;2_Firmicutes;3_Clostridia;4_Clostridiales;5_Clostridiaceae_1;6_Clostridium_sensu_stricto_1;7_swine_fecal_bacterium_SD-Pec10	5	0	0	0	0	0	3	2	0	0	0	0	0	0	0	0	0	0	0	0	0	0	0	0	0	0	0	0	0	0	0	0	0	0	0	0	0	0	0	0	0	0	0.002505	0.001469	0	0	0	0	0
0_Mirobe;1_Bacteria;2_Firmicutes;3_Clostridia;4_Clostridiales;5_Clostridiaceae_1;6_Proteiniclasticum	8	0	0	0	0	0	0	0	0	0	8	0	0	0	0	0	0	0	0	0	0	0	0	0	0	0	0	0	0	0	0	0	0	0	0	0	0	0	0	0	0	0	0	0	0	0	0.006296	0	0
0_Mirobe;1_Bacteria;2_Firmicutes;3_Clostridia;4_Clostridiales;5_Clostridiales_vadinBB60_group	65	0	0	0	0	0	0	0	0	0	1	0	0	0	0	0	0	0	0	0	0	0	0	0	0	0	0	0	64	0	0	0	0	0	0	0	0	0	0	0	0	0	0	0	0	0	0.000787	0	0
0_Mirobe;1_Bacteria;2_Firmicutes;3_Clostridia;4_Clostridiales;5_Clostridiales_vadinBB60_group;6_gut_metagenome	65	0	0	0	0	0	0	0	0	0	1	0	0	0	0	0	0	0	0	0	0	0	0	0	0	0	0	0	64	0	0	0	0	0	0	0	0	0	0	0	0	0	0	0	0	0	0.000787	0	0
0_Mirobe;1_Bacteria;2_Firmicutes;3_Erysipelotrichia;4_Erysipelotrichales;5_Erysipelotrichaceae;6_Allobaculum;7_gut_metagenome	322	0	0	5	0	21	33	0	0	15	1	124	1	0	49	0	0	0	0	0	0	0	0	0	0	4	0	1	64	2	0	0	1	0	1	0	0	0	0	0.003321	0	0.018471	0.027556	0	0	0.011302	0.000787	0.088189	0.000784
0_Mirobe;1_Bacteria;2_Firmicutes;3_Clostridia;4_Clostridiales;5_Eubacteriaceae	5	0	0	0	0	0	0	0	0	0	0	0	0	0	0	0	0	0	0	0	0	0	0	0	0	0	0	0	0	0	0	0	0	5	0	0	0	0	0	0	0	0	0	0	0	0	0	0	0
0_Mirobe;1_Bacteria;2_Firmicutes;3_Clostridia;4_Clostridiales;5_Eubacteriaceae;6_Eubacterium	5	0	0	0	0	0	0	0	0	0	0	0	0	0	0	0	0	0	0	0	0	0	0	0	0	0	0	0	0	0	0	0	0	5	0	0	0	0	0	0	0	0	0	0	0	0	0	0	0
0_Mirobe;1_Bacteria;2_Firmicutes;3_Clostridia;4_Clostridiales;5_Family_XI	160	9	0	1	0	69	0	0	0	11	0	2	2	47	15	2	1	0	0	0	0	0	0	0	0	0	0	0	0	0	0	1	0	0	0	0	0	0.008209	0	0.000664	0	0.060692	0	0	0	0.008288	0	0.001422	0.001568
0_Mirobe;1_Bacteria;2_Firmicutes;3_Clostridia;4_Clostridiales;5_Family_XI;6_Anaerococcus	29	0	0	1	0	0	0	0	0	11	0	0	0	1	15	1	0	0	0	0	0	0	0	0	0	0	0	0	0	0	0	0	0	0	0	0	0	0	0	0.000664	0	0	0	0	0	0.008288	0	0	0
0_Mirobe;1_Bacteria;2_Firmicutes;3_Clostridia;4_Clostridiales;5_Family_XI;6_Finegoldia	60	9	0	0	0	0	0	0	0	0	0	0	2	46	0	1	1	0	0	0	0	0	0	0	0	0	0	0	0	0	0	1	0	0	0	0	0	0.008209	0	0	0	0	0	0	0	0	0	0	0.001568
0_Mirobe;1_Bacteria;2_Firmicutes;3_Clostridia;4_Clostridiales;5_Family_XI;6_Gemella	69	0	0	0	0	69	0	0	0	0	0	0	0	0	0	0	0	0	0	0	0	0	0	0	0	0	0	0	0	0	0	0	0	0	0	0	0	0	0	0	0	0.060692	0	0	0	0	0	0	0
0_Mirobe;1_Bacteria;2_Firmicutes;3_Clostridia;4_Clostridiales;5_Family_XI;6_Peptoniphilus	2	0	0	0	0	0	0	0	0	0	0	2	0	0	0	0	0	0	0	0	0	0	0	0	0	0	0	0	0	0	0	0	0	0	0	0	0	0	0	0	0	0	0	0	0	0	0	0.001422	0
0_Mirobe;1_Bacteria;2_Firmicutes;3_Clostridia;4_Clostridiales;5_Family_XIII	586	1	0	3	0	1	0	267	1	1	188	1	0	0	1	1	1	9	2	0	0	26	0	0	1	8	0	0	7	6	0	0	16	45	0	0	0	0.000912	0	0.001992	0	0.00088	0	0.196152	0.001076	0.000753	0.147955	0.000711	0
0_Mirobe;1_Bacteria;2_Firmicutes;3_Clostridia;4_Clostridiales;5_Family_XIII;6_Family_XIII_AD3011_group	279	0	0	1	0	1	0	267	1	0	0	0	0	0	1	0	0	1	0	0	0	0	0	0	0	7	0	0	0	0	0	0	0	0	0	0	0	0	0	0.000664	0	0.00088	0	0.196152	0.001076	0	0	0	0
0_Mirobe;1_Bacteria;2_Firmicutes;3_Clostridia;4_Clostridiales;5_Family_XIII;6_Others_of_Family_XIII	253	1	0	1	0	0	0	0	0	1	188	1	0	0	0	1	1	8	2	0	0	0	0	0	0	1	0	0	7	6	0	0	0	35	0	0	0	0.000912	0	0.000664	0	0	0	0	0	0.000753	0.147955	0.000711	0
0_Mirobe;1_Bacteria;2_Firmicutes;3_Clostridia;4_Clostridiales;5_Family_XIII;6_brachy_group	54	0	0	1	0	0	0	0	0	0	0	0	0	0	0	0	0	0	0	0	0	26	0	0	1	0	0	0	0	0	0	0	16	10	0	0	0	0	0	0.000664	0	0	0	0	0	0	0	0	0
0_Mirobe;1_Bacteria;2_Firmicutes;3_Clostridia;4_Clostridiales;5_Lachnospiraceae	83820	2550	663	1887	879	1047	7784	919	1866	2351	4159	3309	7351	1063	4446	3608	162	302	661	382	170	1642	242	102	273	389	234	252	272	1063	253	3339	14220	12785	359	2752	84	2.325791	0.577485	1.253225	0.704229	0.920935	6.499935	0.675148	2.007336	1.771462	3.273101	2.353382	5.76192
0_Mirobe;1_Bacteria;2_Firmicutes;3_Clostridia;4_Clostridiales;5_Lachnospiraceae;6_Anaerosporobacter	387	2	0	0	1	0	0	0	1	0	0	0	55	7	0	0	0	0	1	74	30	0	3	0	0	21	0	2	0	1	4	181	0	0	2	0	2	0.001824	0	0	0.000801	0	0	0	0.001076	0	0	0	0.043111
0_Mirobe;1_Bacteria;2_Firmicutes;3_Clostridia;4_Clostridiales;5_Lachnospiraceae;6_Anaerostipes	1866	2	4	31	3	26	242	3	8	22	3	2	1272	157	4	2	3	3	2	0	0	0	0	1	5	0	0	0	0	18	28	23	0	1	0	1	0	0.001824	0.003484	0.020588	0.002404	0.022869	0.202079	0.002204	0.008606	0.016577	0.002361	0.001422	0.997029
0_Mirobe;1_Bacteria;2_Firmicutes;3_Clostridia;4_Clostridiales;5_Lachnospiraceae;6_Blautia	12251	1102	88	706	180	482	2463	504	118	940	718	1342	1715	377	227	187	19	16	398	34	6	18	13	6	59	44	83	86	18	196	31	9	8	1	46	6	5	1.005108	0.07665	0.468882	0.144211	0.423964	2.056699	0.370264	0.126938	0.708285	0.56506	0.95444	1.344265
0_Mirobe;1_Bacteria;2_Firmicutes;3_Clostridia;4_Clostridiales;5_Lachnospiraceae;6_Butyrivibrio	426	0	1	1	1	1	388	2	2	2	0	2	5	3	1	1	1	0	2	0	0	0	0	0	12	0	0	0	0	0	0	1	0	0	0	0	0	0	0.000871	0.000664	0.000801	0.00088	0.323995	0.001469	0.002151	0.001507	0	0.001422	0.003919
0_Mirobe;1_Bacteria;2_Firmicutes;3_Clostridia;4_Clostridiales;5_Lachnospiraceae;6_Butyrivibrio_2	52	0	0	0	1	0	37	2	11	0	0	0	0	0	0	0	0	0	0	0	0	0	0	0	1	0	0	0	0	0	0	0	0	0	0	0	0	0	0	0	0.000801	0	0.030896	0.00147	0.011833	0	0	0	0
0_Mirobe;1_Bacteria;2_Firmicutes;3_Clostridia;4_Clostridiales;5_Lachnospiraceae;6_Coprococcus_1	344	0	0	0	44	0	0	0	2	0	1	3	70	14	1	2	0	165	0	0	0	0	1	0	0	0	0	0	0	32	1	1	0	1	0	6	0	0	0	0	0.035252	0	0	0	0.002151	0	0.000787	0.002134	0.054868
0_Mirobe;1_Bacteria;2_Firmicutes;3_Clostridia;4_Clostridiales;5_Lachnospiraceae;6_Coprococcus_2	1699	3	1	2	1	0	793	1	3	109	2	7	628	6	3	7	1	2	15	0	0	1	0	0	13	1	0	4	0	73	13	0	0	2	0	8	0	0.002736	0.000871	0.001328	0.000801	0	0.662186	0.000735	0.003227	0.082131	0.001574	0.004979	0.492244
0_Mirobe;1_Bacteria;2_Firmicutes;3_Clostridia;4_Clostridiales;5_Lachnospiraceae;6_Coprococcus_3	318	1	0	7	1	1	7	2	1	3	109	1	123	0	5	39	0	2	1	0	0	0	0	0	0	0	0	0	4	0	2	6	2	1	0	0	0	0.000912	0	0.004649	0.000801	0.00088	0.005845	0.001469	0.001076	0.00226	0.085782	0.000711	0.096411
0_Mirobe;1_Bacteria;2_Firmicutes;3_Clostridia;4_Clostridiales;5_Lachnospiraceae;6_Dorea	3037	36	6	45	170	43	1346	292	47	36	432	9	301	83	42	13	4	3	14	2	0	0	2	1	36	12	6	0	8	39	4	1	2	1	1	0	0	0.032835	0.005226	0.029886	0.136199	0.037823	1.123961	0.214518	0.05056	0.027125	0.339981	0.006401	0.235932
0_Mirobe;1_Bacteria;2_Firmicutes;3_Clostridia;4_Clostridiales;5_Lachnospiraceae;6_Dorea;7_Dorea_formicigenerans	7	0	1	0	0	0	4	0	0	0	2	0	0	0	0	0	0	0	0	0	0	0	0	0	0	0	0	0	0	0	0	0	0	0	0	0	0	0	0.000871	0	0	0	0.00334	0	0	0	0.001574	0	0
0_Mirobe;1_Bacteria;2_Firmicutes;3_Clostridia;4_Clostridiales;5_Lachnospiraceae;6_Dorea;7_Others_of_Dorea	3030	36	5	45	170	43	1342	292	47	36	430	9	301	83	42	13	4	3	14	2	0	0	2	1	36	12	6	0	8	39	4	1	2	1	1	0	0	0.032835	0.004355	0.029886	0.136199	0.037823	1.120621	0.214518	0.05056	0.027125	0.338407	0.006401	0.235932
0_Mirobe;1_Bacteria;2_Firmicutes;3_Clostridia;4_Clostridiales;5_Lachnospiraceae;6_Eisenbergiella	5	0	0	0	0	0	0	0	0	0	0	0	5	0	0	0	0	0	0	0	0	0	0	0	0	0	0	0	0	0	0	0	0	0	0	0	0	0	0	0	0	0	0	0	0	0	0	0	0.003919
0_Mirobe;1_Bacteria;2_Firmicutes;3_Clostridia;4_Clostridiales;5_Lachnospiraceae;6_Epulopiscium	261	0	0	0	0	0	0	0	0	0	1	0	0	3	0	0	5	0	0	3	0	1	0	2	2	5	0	1	64	1	3	52	1	0	117	0	0	0	0	0	0	0	0	0	0	0	0.000787	0	0
0_Mirobe;1_Bacteria;2_Firmicutes;3_Clostridia;4_Clostridiales;5_Lachnospiraceae;6_Fusicatenibacter	695	0	1	54	2	26	7	1	1	268	2	1	208	15	0	0	1	0	2	1	0	1	2	1	1	0	0	14	0	53	6	25	0	2	0	0	0	0	0.000871	0.035863	0.001602	0.022869	0.005845	0.000735	0.001076	0.201936	0.001574	0.000711	0.163036
0_Mirobe;1_Bacteria;2_Firmicutes;3_Clostridia;4_Clostridiales;5_Lachnospiraceae;6_Hungatella	101	0	2	0	0	0	0	1	94	0	0	0	0	1	0	0	0	1	0	0	0	0	0	0	0	0	2	0	0	0	0	0	0	0	0	0	0	0	0.001742	0	0	0	0	0.000735	0.10112	0	0	0	0
0_Mirobe;1_Bacteria;2_Firmicutes;3_Clostridia;4_Clostridiales;5_Lachnospiraceae;6_Lachnoclostridium	1814	22	2	157	5	95	553	7	5	91	87	144	573	5	6	4	3	3	4	6	0	1	0	2	7	0	0	1	4	16	9	0	0	0	0	2	0	0.020065	0.001742	0.10427	0.004006	0.083561	0.461776	0.005143	0.005379	0.068568	0.068468	0.102414	0.449133
0_Mirobe;1_Bacteria;2_Firmicutes;3_Clostridia;4_Clostridiales;5_Lachnospiraceae;6_Lachnospira	665	57	0	2	1	15	490	1	0	57	3	0	1	3	2	0	0	0	17	2	0	0	0	2	8	0	0	2	0	2	0	0	0	0	0	0	0	0.051988	0	0.001328	0.000801	0.013194	0.409169	0.000735	0	0.042949	0.002361	0	0.000784
0_Mirobe;1_Bacteria;2_Firmicutes;3_Clostridia;4_Clostridiales;5_Lachnospiraceae;6_Lachnospiraceae_FCS020_group	20	0	1	0	0	0	0	17	0	0	1	0	1	0	0	0	0	0	0	0	0	0	0	0	0	0	0	0	0	0	0	0	0	0	0	0	0	0	0.000871	0	0	0	0	0.012489	0	0	0.000787	0	0.000784
0_Mirobe;1_Bacteria;2_Firmicutes;3_Clostridia;4_Clostridiales;5_Lachnospiraceae;6_Lachnospiraceae_ND3007_group	197	1	0	5	1	0	37	0	1	8	1	132	1	2	0	2	0	0	0	0	0	0	0	0	1	0	0	1	0	3	0	0	0	1	0	0	0	0.000912	0	0.003321	0.000801	0	0.030896	0	0.001076	0.006028	0.000787	0.093879	0.000784
0_Mirobe;1_Bacteria;2_Firmicutes;3_Clostridia;4_Clostridiales;5_Lachnospiraceae;6_Lachnospiraceae_NK4A136_group	542	1	31	2	0	0	2	4	4	8	1	36	58	4	368	2	2	0	10	0	1	0	0	0	0	0	1	0	0	1	1	0	5	0	0	0	0	0.000912	0.027002	0.001328	0	0	0.00167	0.002938	0.004303	0.006028	0.000787	0.025603	0.045463
0_Mirobe;1_Bacteria;2_Firmicutes;3_Clostridia;4_Clostridiales;5_Lachnospiraceae;6_Lachnospiraceae_UCG-001	129	1	0	31	0	0	0	0	0	87	9	0	0	0	0	0	0	0	0	0	0	0	0	0	0	0	0	1	0	0	0	0	0	0	0	0	0	0.000912	0	0.020588	0	0	0	0	0	0.065554	0.007083	0	0
0_Mirobe;1_Bacteria;2_Firmicutes;3_Clostridia;4_Clostridiales;5_Lachnospiraceae;6_Lachnospiraceae_UCG-004	48	0	0	0	0	45	0	0	0	0	0	0	0	2	0	0	0	0	0	0	0	0	0	1	0	0	0	0	0	0	0	0	0	0	0	0	0	0	0	0	0	0.039582	0	0	0	0	0	0	0
0_Mirobe;1_Bacteria;2_Firmicutes;3_Clostridia;4_Clostridiales;5_Lachnospiraceae;6_Lachnospiraceae_XPB1014_group	42	0	1	0	39	0	0	1	0	0	0	0	0	0	0	0	0	0	0	0	0	0	1	0	0	0	0	0	0	0	0	0	0	0	0	0	0	0	0.000871	0	0.031246	0	0	0.000735	0	0	0	0	0
0_Mirobe;1_Bacteria;2_Firmicutes;3_Clostridia;4_Clostridiales;5_Lachnospiraceae;6_Others_of_Lachnospiraceae	46775	813	226	347	409	39	328	62	1402	246	1897	652	288	86	3503	2859	109	96	49	245	115	1489	195	69	95	258	129	125	128	198	98	2717	13296	11344	181	2615	67	0.741517	0.19685	0.230455	0.327679	0.034304	0.273891	0.04555	1.508191	0.185359	1.492925	0.463707	0.225741
0_Mirobe;1_Bacteria;2_Firmicutes;3_Clostridia;4_Clostridiales;5_Lachnospiraceae;6_Roseburia	73	5	0	3	0	0	0	0	2	0	0	31	0	0	0	0	0	0	0	0	0	3	0	0	0	10	0	0	0	19	0	0	0	0	0	0	0	0.00456	0	0.001992	0	0	0	0	0.002151	0	0	0.022047	0
0_Mirobe;1_Bacteria;2_Firmicutes;3_Clostridia;4_Clostridiales;5_Lachnospiraceae;6_Roseburia;7_Eubacterium_ramulus	24	0	0	3	0	0	0	0	0	0	0	1	0	0	0	0	0	0	0	0	0	3	0	0	0	0	0	0	0	17	0	0	0	0	0	0	0	0	0	0.001992	0	0	0	0	0	0	0	0.000711	0
0_Mirobe;1_Bacteria;2_Firmicutes;3_Clostridia;4_Clostridiales;5_Lachnospiraceae;6_Roseburia;7_Others_of_Roseburia	49	5	0	0	0	0	0	0	2	0	0	30	0	0	0	0	0	0	0	0	0	0	0	0	0	10	0	0	0	2	0	0	0	0	0	0	0	0.00456	0	0	0	0	0	0	0.002151	0	0	0.021336	0
0_Mirobe;1_Bacteria;2_Firmicutes;3_Clostridia;4_Clostridiales;5_Lachnospiraceae;6_Sellimonas	47	0	0	0	0	0	1	0	0	0	0	0	0	0	0	29	0	0	0	0	0	0	0	0	0	0	0	0	0	0	0	17	0	0	0	0	0	0	0	0	0	0	0.000835	0	0	0	0	0	0
0_Mirobe;1_Bacteria;2_Firmicutes;3_Clostridia;4_Clostridiales;5_Lachnospiraceae;6_Shuttleworthia	16	0	0	0	0	0	0	0	16	0	0	0	0	0	0	0	0	0	0	0	0	0	0	0	0	0	0	0	0	0	0	0	0	0	0	0	0	0	0	0	0	0	0	0	0.017212	0	0	0	0
0_Mirobe;1_Bacteria;2_Firmicutes;3_Clostridia;4_Clostridiales;5_Lachnospiraceae;6_Tyzzerella	4532	53	4	4	5	60	3	6	117	10	6	484	5	78	227	404	3	4	12	7	8	99	14	12	7	37	9	6	8	74	6	294	904	1428	11	113	10	0.04834	0.003484	0.002656	0.004006	0.052776	0.002505	0.004408	0.125862	0.007535	0.004722	0.344224	0.003919
0_Mirobe;1_Bacteria;2_Firmicutes;3_Clostridia;4_Clostridiales;5_Lachnospiraceae;6_Tyzzerella_4	977	0	1	8	2	49	368	0	2	3	93	2	357	2	15	43	0	2	1	0	0	0	0	1	8	0	0	0	4	1	8	5	1	1	0	0	0	0	0.000871	0.005313	0.001602	0.0431	0.307294	0	0.002151	0.00226	0.07319	0.001422	0.279827
0_Mirobe;1_Bacteria;2_Firmicutes;3_Clostridia;4_Clostridiales;5_Lachnospiraceae;6_eligens_group	991	0	2	1	0	8	318	1	1	5	2	1	435	32	1	1	3	0	102	1	0	17	0	0	6	0	0	1	2	35	13	1	0	2	0	0	0	0	0.001742	0.000664	0	0.007037	0.265542	0.000735	0.001076	0.003767	0.001574	0.000711	0.340965
0_Mirobe;1_Bacteria;2_Firmicutes;3_Clostridia;4_Clostridiales;5_Lachnospiraceae;6_gnavus_group	872	103	27	31	1	21	12	0	1	275	8	200	4	160	4	1	1	0	1	5	0	4	0	0	0	0	0	4	1	3	0	4	1	0	0	0	0	0.093943	0.023517	0.020588	0.000801	0.018471	0.01002	0	0.001076	0.207211	0.006296	0.142242	0.003135
0_Mirobe;1_Bacteria;2_Firmicutes;3_Clostridia;4_Clostridiales;5_Lachnospiraceae;6_hallii_group	1673	165	165	348	0	93	102	5	20	44	275	113	230	2	19	1	3	2	17	1	3	4	0	4	1	0	0	1	5	46	3	0	0	0	0	1	0	0.150493	0.143718	0.23112	0	0.081803	0.085174	0.003673	0.021515	0.033154	0.216423	0.080366	0.180281
0_Mirobe;1_Bacteria;2_Firmicutes;3_Clostridia;4_Clostridiales;5_Lachnospiraceae;6_rectale_group	1045	1	96	44	4	15	2	3	2	10	403	145	7	10	14	1	1	0	4	0	5	2	11	0	7	1	3	1	9	238	3	2	0	0	1	0	0	0.000912	0.083618	0.029222	0.003205	0.013194	0.00167	0.002204	0.002151	0.007535	0.317158	0.103125	0.005487
0_Mirobe;1_Bacteria;2_Firmicutes;3_Clostridia;4_Clostridiales;5_Lachnospiraceae;6_ruminantium_group	129	0	1	10	0	0	0	0	0	0	101	0	13	0	0	2	0	0	0	0	0	0	0	0	0	0	0	0	2	0	0	0	0	0	0	0	0	0	0.000871	0.006641	0	0	0	0	0	0	0.079486	0	0.01019
0_Mirobe;1_Bacteria;2_Firmicutes;3_Clostridia;4_Clostridiales;5_Lachnospiraceae;6_torques_group	1513	174	3	47	6	8	187	4	4	3	4	1	990	8	3	5	2	3	4	1	2	2	0	0	1	0	1	1	15	14	20	0	0	0	0	0	0	0.158701	0.002613	0.031215	0.004807	0.007036	0.156153	0.002939	0.004303	0.00226	0.003148	0.000711	0.77599
0_Mirobe;1_Bacteria;2_Firmicutes;3_Clostridia;4_Clostridiales;5_Lachnospiraceae;6_torques_group;7_Others_of_torques_group	1502	174	3	47	6	8	187	4	4	3	4	1	979	8	3	5	2	3	4	1	2	2	0	0	1	0	1	1	15	14	20	0	0	0	0	0	0	0.158701	0.002613	0.031215	0.004807	0.007036	0.156153	0.002939	0.004303	0.00226	0.003148	0.000711	0.767368
0_Mirobe;1_Bacteria;2_Firmicutes;3_Clostridia;4_Clostridiales;5_Lachnospiraceae;6_torques_group;7_bacterium_ic1294	11	0	0	0	0	0	0	0	0	0	0	0	11	0	0	0	0	0	0	0	0	0	0	0	0	0	0	0	0	0	0	0	0	0	0	0	0	0	0	0	0	0	0	0	0	0	0	0	0.008622
0_Mirobe;1_Bacteria;2_Firmicutes;3_Clostridia;4_Clostridiales;5_Lachnospiraceae;6_ventriosum_group	278	8	0	1	2	20	98	0	1	124	0	1	6	3	1	3	1	0	5	0	0	0	0	0	3	0	0	1	0	0	0	0	0	0	0	0	0	0.007297	0	0.000664	0.001602	0.017592	0.081834	0	0.001076	0.093433	0	0.000711	0.004703
0_Mirobe;1_Bacteria;2_Firmicutes;3_Clostridia;4_Clostridiales;5_Others_of_Clostridiales	1099	84	0	2	1	2	3	2	1	1	1	4	0	148	52	411	1	4	2	3	4	5	2	0	1	2	1	1	0	2	0	64	147	133	4	10	1	0.076614	0	0.001328	0.000801	0.001759	0.002505	0.001469	0.001076	0.000753	0.000787	0.002845	0
0_Mirobe;1_Bacteria;2_Firmicutes;3_Clostridia;4_Clostridiales;5_Peptococcaceae	1824	1	27	4	101	2	0	3	72	0	0	78	1	9	48	260	0	2	2	1	3	22	1	3	4	67	1	1	5	17	0	136	315	635	2	1	0	0.000912	0.023517	0.002657	0.080918	0.001759	0	0.002204	0.077454	0	0	0.055474	0.000784
0_Mirobe;1_Bacteria;2_Firmicutes;3_Clostridia;4_Clostridiales;5_Peptococcaceae;6_Others_of_Peptococcaceae	1797	0	2	4	101	2	0	3	72	0	0	78	1	9	48	260	0	2	1	1	3	22	1	3	4	67	1	1	5	17	0	136	315	635	2	1	0	0	0.001742	0.002657	0.080918	0.001759	0	0.002204	0.077454	0	0	0.055474	0.000784
0_Mirobe;1_Bacteria;2_Firmicutes;3_Clostridia;4_Clostridiales;5_Peptococcaceae;6_Peptococcus	27	1	25	0	0	0	0	0	0	0	0	0	0	0	0	0	0	0	1	0	0	0	0	0	0	0	0	0	0	0	0	0	0	0	0	0	0	0.000912	0.021775	0	0	0	0	0	0	0	0	0	0
0_Mirobe;1_Bacteria;2_Firmicutes;3_Clostridia;4_Clostridiales;5_Peptostreptococcaceae	27136	337	150	295	501	201	110	381	307	97	65	137	26	61	309	1385	69	58	1019	7398	1103	972	603	909	876	1607	728	542	1000	303	526	948	812	1297	1730	142	132	0.307369	0.130652	0.195921	0.401387	0.176798	0.091853	0.279903	0.330254	0.073089	0.051155	0.097434	0.020379
0_Mirobe;1_Bacteria;2_Firmicutes;3_Clostridia;4_Clostridiales;5_Peptostreptococcaceae;6_Intestinibacter	211	0	0	26	0	105	34	3	1	2	0	1	1	25	0	5	1	0	4	0	0	1	0	1	0	0	0	1	0	0	0	0	0	0	0	0	0	0	0	0.017268	0	0.092357	0.028391	0.002204	0.001076	0.001507	0	0.000711	0.000784
0_Mirobe;1_Bacteria;2_Firmicutes;3_Clostridia;4_Clostridiales;5_Peptostreptococcaceae;6_Others_of_Peptostreptococcaceae	26589	296	133	269	391	88	38	378	305	95	64	135	25	36	307	1380	68	58	1015	7359	1102	971	580	908	876	1606	728	540	959	300	525	945	812	1297	1728	140	132	0.269974	0.115845	0.178653	0.313258	0.077403	0.031731	0.277699	0.328102	0.071582	0.050368	0.096012	0.019595
0_Mirobe;1_Bacteria;2_Firmicutes;3_Clostridia;4_Clostridiales;5_Peptostreptococcaceae;6_Peptoclostridium	2	0	0	0	0	1	0	0	0	0	0	0	0	0	0	0	0	0	0	0	0	0	0	0	0	0	0	0	0	0	0	1	0	0	0	0	0	0	0	0	0	0.00088	0	0	0	0	0	0	0
0_Mirobe;1_Bacteria;2_Firmicutes;3_Clostridia;4_Clostridiales;5_Peptostreptococcaceae;6_Peptostreptococcus	98	39	16	0	0	1	38	0	1	0	1	0	0	0	1	0	0	0	0	1	0	0	0	0	0	0	0	0	0	0	0	0	0	0	0	0	0	0.035571	0.013936	0	0	0.00088	0.031731	0	0.001076	0	0.000787	0	0
0_Mirobe;1_Bacteria;2_Firmicutes;3_Clostridia;4_Clostridiales;5_Peptostreptococcaceae;6_Proteocatella	226	2	0	0	110	6	0	0	0	0	0	1	0	0	1	0	0	0	0	34	1	0	23	0	0	0	0	0	41	2	1	2	0	0	0	2	0	0.001824	0	0	0.088129	0.005278	0	0	0	0	0	0.000711	0
0_Mirobe;1_Bacteria;2_Firmicutes;3_Clostridia;4_Clostridiales;5_Peptostreptococcaceae;6_Romboutsia	10	0	1	0	0	0	0	0	0	0	0	0	0	0	0	0	0	0	0	4	0	0	0	0	0	1	0	1	0	1	0	0	0	0	2	0	0	0	0.000871	0	0	0	0	0	0	0	0	0	0
0_Mirobe;1_Bacteria;2_Firmicutes;3_Clostridia;4_Clostridiales;5_Peptostreptococcaceae;6_Romboutsia;7_Clostridium_sp_enrichment_culture_clone_NHT38	6	0	1	0	0	0	0	0	0	0	0	0	0	0	0	0	0	0	0	3	0	0	0	0	0	0	0	1	0	0	0	0	0	0	1	0	0	0	0.000871	0	0	0	0	0	0	0	0	0	0
0_Mirobe;1_Bacteria;2_Firmicutes;3_Clostridia;4_Clostridiales;5_Peptostreptococcaceae;6_Romboutsia;7_Others_of_Romboutsia	4	0	0	0	0	0	0	0	0	0	0	0	0	0	0	0	0	0	0	1	0	0	0	0	0	1	0	0	0	1	0	0	0	0	1	0	0	0	0	0	0	0	0	0	0	0	0	0	0
0_Mirobe;1_Bacteria;2_Firmicutes;3_Clostridia;4_Clostridiales;5_Ruminococcaceae	22524	325	231	1236	217	374	3463	943	313	784	1052	561	5187	1105	262	1165	25	56	412	111	34	115	244	12	82	361	45	25	104	703	78	173	922	1689	14	82	19	0.296424	0.201205	0.820872	0.173853	0.328968	2.891736	0.692777	0.336708	0.590736	0.827918	0.398987	4.065716
0_Mirobe;1_Bacteria;2_Firmicutes;3_Clostridia;4_Clostridiales;5_Ruminococcaceae;6_Anaerofilum	33	0	0	24	0	0	0	0	0	0	0	0	9	0	0	0	0	0	0	0	0	0	0	0	0	0	0	0	0	0	0	0	0	0	0	0	0	0	0	0.015939	0	0	0	0	0	0	0	0	0.007054
0_Mirobe;1_Bacteria;2_Firmicutes;3_Clostridia;4_Clostridiales;5_Ruminococcaceae;6_Anaerotruncus	1575	32	39	4	1	0	131	0	59	0	0	1	115	0	42	16	1	27	0	6	1	55	102	2	3	2	3	2	2	3	5	2	355	525	1	34	4	0.029186	0.03397	0.002656	0.000801	0	0.10939	0	0.063469	0	0	0.000711	0.09014
0_Mirobe;1_Bacteria;2_Firmicutes;3_Clostridia;4_Clostridiales;5_Ruminococcaceae;6_Butyricicoccus	69	0	0	0	0	0	0	0	0	0	0	0	0	0	0	4	0	0	0	0	1	0	0	0	0	0	0	0	0	0	0	0	4	60	0	0	0	0	0	0	0	0	0	0	0	0	0	0	0
0_Mirobe;1_Bacteria;2_Firmicutes;3_Clostridia;4_Clostridiales;5_Ruminococcaceae;6_Butyricicoccus;7_bacterium_NLAE-zl-C313	69	0	0	0	0	0	0	0	0	0	0	0	0	0	0	4	0	0	0	0	1	0	0	0	0	0	0	0	0	0	0	0	4	60	0	0	0	0	0	0	0	0	0	0	0	0	0	0	0
0_Mirobe;1_Bacteria;2_Firmicutes;3_Clostridia;4_Clostridiales;5_Ruminococcaceae;6_Candidatus_Soleaferrea	2	0	0	0	0	0	0	0	0	0	0	0	0	0	0	0	0	0	0	0	0	0	0	0	0	0	0	0	0	0	0	0	1	1	0	0	0	0	0	0	0	0	0	0	0	0	0	0	0
0_Mirobe;1_Bacteria;2_Firmicutes;3_Clostridia;4_Clostridiales;5_Ruminococcaceae;6_Faecalibacterium	6640	10	149	586	75	177	1036	238	124	362	54	310	2111	215	91	44	14	12	349	21	9	12	2	3	33	136	9	4	14	407	18	3	2	0	3	0	7	0.009121	0.129782	0.389184	0.060088	0.155688	0.8651	0.174847	0.133392	0.272765	0.042498	0.220474	1.654661
0_Mirobe;1_Bacteria;2_Firmicutes;3_Clostridia;4_Clostridiales;5_Ruminococcaceae;6_Flavonifractor	23	0	0	0	0	0	0	0	0	1	22	0	0	0	0	0	0	0	0	0	0	0	0	0	0	0	0	0	0	0	0	0	0	0	0	0	0	0	0	0	0	0	0	0	0	0.000753	0.017314	0	0
0_Mirobe;1_Bacteria;2_Firmicutes;3_Clostridia;4_Clostridiales;5_Ruminococcaceae;6_Hydrogenoanaerobacterium	1787	88	2	1	0	0	1	1	27	2	0	0	1	1	62	429	1	2	1	3	2	20	2	1	3	4	5	3	2	7	3	5	379	687	3	38	1	0.080263	0.001742	0.000664	0	0	0.000835	0.000735	0.029045	0.001507	0	0	0.000784
0_Mirobe;1_Bacteria;2_Firmicutes;3_Clostridia;4_Clostridiales;5_Ruminococcaceae;6_Oscillospira	19	0	0	0	0	0	0	0	0	0	0	0	19	0	0	0	0	0	0	0	0	0	0	0	0	0	0	0	0	0	0	0	0	0	0	0	0	0	0	0	0	0	0	0	0	0	0	0	0.014893
0_Mirobe;1_Bacteria;2_Firmicutes;3_Clostridia;4_Clostridiales;5_Ruminococcaceae;6_Others_of_Ruminococcaceae	1172	4	1	22	0	0	2	6	1	1	0	0	2	34	5	578	0	0	0	26	19	16	0	2	2	16	0	0	3	0	0	122	93	212	1	2	2	0.003648	0.000871	0.014611	0	0	0.00167	0.004408	0.001076	0.000753	0	0	0.001568
0_Mirobe;1_Bacteria;2_Firmicutes;3_Clostridia;4_Clostridiales;5_Ruminococcaceae;6_Ruminiclostridium_5	178	0	0	0	0	0	0	0	89	0	1	0	0	1	20	0	0	0	0	0	0	0	0	0	0	0	0	0	1	2	0	1	1	62	0	0	0	0	0	0	0	0	0	0	0.095741	0	0.000787	0	0
0_Mirobe;1_Bacteria;2_Firmicutes;3_Clostridia;4_Clostridiales;5_Ruminococcaceae;6_Ruminiclostridium_6	26	0	0	0	0	0	25	0	0	1	0	0	0	0	0	0	0	0	0	0	0	0	0	0	0	0	0	0	0	0	0	0	0	0	0	0	0	0	0	0	0	0	0.020876	0	0	0.000753	0	0	0
0_Mirobe;1_Bacteria;2_Firmicutes;3_Clostridia;4_Clostridiales;5_Ruminococcaceae;6_Ruminiclostridium_9	151	0	0	0	0	0	0	0	1	0	0	0	0	1	0	7	0	0	0	0	0	0	0	0	0	1	0	0	0	0	1	21	26	87	6	0	0	0	0	0	0	0	0	0	0.001076	0	0	0	0
0_Mirobe;1_Bacteria;2_Firmicutes;3_Clostridia;4_Clostridiales;5_Ruminococcaceae;6_Ruminiclostridium_9;7_iron-reducing_bacterium_enrichment_culture_clone_HN-HFO96	151	0	0	0	0	0	0	0	1	0	0	0	0	1	0	7	0	0	0	0	0	0	0	0	0	1	0	0	0	0	1	21	26	87	6	0	0	0	0	0	0	0	0	0	0.001076	0	0	0	0
0_Mirobe;1_Bacteria;2_Firmicutes;3_Clostridia;4_Clostridiales;5_Ruminococcaceae;6_Ruminococcaceae_NK4A214_group	27	26	0	0	0	0	0	0	0	0	0	0	0	0	0	0	0	0	0	1	0	0	0	0	0	0	0	0	0	0	0	0	0	0	0	0	0	0.023714	0	0	0	0	0	0	0	0	0	0	0
0_Mirobe;1_Bacteria;2_Firmicutes;3_Clostridia;4_Clostridiales;5_Ruminococcaceae;6_Ruminococcaceae_UCG-002	1972	5	2	3	2	5	1620	6	1	5	2	66	35	111	5	15	2	5	3	0	0	0	1	0	31	18	26	0	0	0	1	2	0	0	0	0	0	0.00456	0.001742	0.001992	0.001602	0.004398	1.352761	0.004408	0.001076	0.003767	0.001574	0.04694	0.027434
0_Mirobe;1_Bacteria;2_Firmicutes;3_Clostridia;4_Clostridiales;5_Ruminococcaceae;6_Ruminococcaceae_UCG-003	10	0	0	0	0	0	0	10	0	0	0	0	0	0	0	0	0	0	0	0	0	0	0	0	0	0	0	0	0	0	0	0	0	0	0	0	0	0	0	0	0	0	0	0.007347	0	0	0	0	0
0_Mirobe;1_Bacteria;2_Firmicutes;3_Clostridia;4_Clostridiales;5_Ruminococcaceae;6_Ruminococcaceae_UCG-004	118	1	0	80	0	7	0	0	0	1	0	1	0	0	1	0	1	0	0	0	0	3	0	0	0	20	0	0	0	3	0	0	0	0	0	0	0	0.000912	0	0.053131	0	0.006157	0	0	0	0.000753	0	0.000711	0
0_Mirobe;1_Bacteria;2_Firmicutes;3_Clostridia;4_Clostridiales;5_Ruminococcaceae;6_Ruminococcaceae_UCG-005	389	4	21	4	0	20	276	2	0	4	1	1	5	2	0	22	1	1	2	1	1	1	0	0	10	0	0	0	8	0	0	0	0	2	0	0	0	0.003648	0.018291	0.002656	0	0.017592	0.230471	0.001469	0	0.003013	0.000787	0.000711	0.003919
0_Mirobe;1_Bacteria;2_Firmicutes;3_Clostridia;4_Clostridiales;5_Ruminococcaceae;6_Ruminococcaceae_UCG-008	7	0	0	0	0	0	0	0	0	0	1	0	0	0	0	0	0	0	0	5	0	0	0	0	0	0	0	0	1	0	0	0	0	0	0	0	0	0	0	0	0	0	0	0	0	0	0.000787	0	0
0_Mirobe;1_Bacteria;2_Firmicutes;3_Clostridia;4_Clostridiales;5_Ruminococcaceae;6_Ruminococcaceae_UCG-014	169	0	1	9	2	3	6	0	0	0	115	0	0	0	18	0	0	0	1	0	0	0	2	1	0	0	0	0	2	7	0	0	1	0	0	1	0	0	0.000871	0.005977	0.001602	0.002639	0.00501	0	0	0	0.090505	0	0
0_Mirobe;1_Bacteria;2_Firmicutes;3_Clostridia;4_Clostridiales;5_Ruminococcaceae;6_Ruminococcus_1	370	0	0	42	15	2	9	0	0	76	0	1	111	96	0	0	1	2	0	0	0	1	0	0	0	0	0	1	0	0	4	2	2	0	0	5	0	0	0	0.027894	0.012017	0.001759	0.007515	0	0	0.057266	0	0.000711	0.087005
0_Mirobe;1_Bacteria;2_Firmicutes;3_Clostridia;4_Clostridiales;5_Ruminococcaceae;6_Ruminococcus_1;7_Others_of_Ruminococcus_1	309	0	0	2	15	2	9	0	0	76	0	1	111	77	0	0	1	1	0	0	0	0	0	0	0	0	0	1	0	0	4	2	2	0	0	5	0	0	0	0.001328	0.012017	0.001759	0.007515	0	0	0.057266	0	0.000711	0.087005
0_Mirobe;1_Bacteria;2_Firmicutes;3_Clostridia;4_Clostridiales;5_Ruminococcaceae;6_Ruminococcus_1;7_Ruminococcus_flavefaciens	19	0	0	0	0	0	0	0	0	0	0	0	0	18	0	0	0	1	0	0	0	0	0	0	0	0	0	0	0	0	0	0	0	0	0	0	0	0	0	0	0	0	0	0	0	0	0	0	0
0_Mirobe;1_Bacteria;2_Firmicutes;3_Clostridia;4_Clostridiales;5_Ruminococcaceae;6_Ruminococcus_1;7_unidentified	423	265	15	67	0	0	4	0	0	9	37	6	0	2	1	1	1	0	0	3	0	1	0	0	0	0	2	0	0	0	0	0	0	0	9	0	0	0.241701	0.013065	0.044498	0	0	0.00334	0	0	0.006781	0.029119	0.004267	0
0_Mirobe;1_Bacteria;2_Firmicutes;3_Clostridia;4_Clostridiales;5_Ruminococcaceae;6_Ruminococcus_2	3833	145	5	431	37	102	130	643	5	156	47	159	1362	359	1	39	2	3	46	3	0	4	1	1	0	9	0	12	21	70	28	8	1	0	0	0	3	0.132251	0.004355	0.286244	0.029643	0.089719	0.108555	0.472381	0.005379	0.117545	0.036989	0.113082	1.067574
0_Mirobe;1_Bacteria;2_Firmicutes;3_Clostridia;4_Clostridiales;5_Ruminococcaceae;6_Subdoligranulum	2770	10	8	30	34	27	35	15	3	64	747	11	934	254	6	8	2	2	3	2	1	2	123	1	0	154	1	1	50	114	11	6	57	52	0	1	1	0.009121	0.006968	0.019924	0.02724	0.023749	0.029226	0.01102	0.003227	0.048223	0.587883	0.007824	0.732095
0_Mirobe;1_Bacteria;2_Firmicutes;3_Clostridia;4_Clostridiales;5_Ruminococcaceae;6_coprostanoligenes_group	1184	0	3	0	51	31	192	22	3	111	62	11	483	31	11	3	0	2	7	43	0	1	11	1	0	1	1	2	0	90	7	1	0	1	0	1	1	0	0.002613	0	0.04086	0.027267	0.160327	0.016162	0.003227	0.083638	0.048794	0.007823	0.378589
0_Mirobe;1_Bacteria;2_Firmicutes;3_Clostridia;4_Halanaerobiales	920	4	6	3	7	4	107	5	9	254	1	233	5	93	155	6	3	0	2	0	0	0	1	0	0	7	0	5	0	6	0	0	3	0	0	1	0	0.003648	0.005226	0.001992	0.005608	0.003518	0.089349	0.003673	0.009682	0.191388	0.000787	0.165711	0.003919
0_Mirobe;1_Bacteria;2_Firmicutes;3_Clostridia;4_Halanaerobiales;5_ODP1230B823	920	4	6	3	7	4	107	5	9	254	1	233	5	93	155	6	3	0	2	0	0	0	1	0	0	7	0	5	0	6	0	0	3	0	0	1	0	0.003648	0.005226	0.001992	0.005608	0.003518	0.089349	0.003673	0.009682	0.191388	0.000787	0.165711	0.003919
0_Mirobe;1_Bacteria;2_Firmicutes;3_Clostridia;4_Halanaerobiales;5_ODP1230B823;6_Others_of_ODP1230B823	22	0	4	0	0	0	0	0	0	0	0	0	0	18	0	0	0	0	0	0	0	0	0	0	0	0	0	0	0	0	0	0	0	0	0	0	0	0	0.003484	0	0	0	0	0	0	0	0	0	0
0_Mirobe;1_Bacteria;2_Firmicutes;3_Clostridia;4_Halanaerobiales;5_ODP1230B823;6_hydrothermal_vent_metagenome	898	4	2	3	7	4	107	5	9	254	1	233	5	75	155	6	3	0	2	0	0	0	1	0	0	7	0	5	0	6	0	0	3	0	0	1	0	0.003648	0.001742	0.001992	0.005608	0.003518	0.089349	0.003673	0.009682	0.191388	0.000787	0.165711	0.003919
0_Mirobe;1_Bacteria;2_Firmicutes;3_Clostridia;4_Halanaerobiales;5_ODP1230B823;6_hydrothermal_vent_metagenome;7_hydrothermal_vent_metagenome	898	4	2	3	7	4	107	5	9	254	1	233	5	75	155	6	3	0	2	0	0	0	1	0	0	7	0	5	0	6	0	0	3	0	0	1	0	0.003648	0.001742	0.001992	0.005608	0.003518	0.089349	0.003673	0.009682	0.191388	0.000787	0.165711	0.003919
0_Mirobe;1_Bacteria;2_Firmicutes;3_Erysipelotrichia	16946	425	36	175	287	12	201	19	573	118	466	372	426	136	1426	235	7	402	556	373	209	237	163	57	180	140	62	40	1660	95	28	237	1652	3735	318	1849	39	0.387633	0.031356	0.116224	0.229937	0.010556	0.167843	0.013959	0.616401	0.088911	0.36674	0.264567	0.33391
0_Mirobe;1_Bacteria;2_Firmicutes;3_Erysipelotrichia;4_Erysipelotrichales	16946	425	36	175	287	12	201	19	573	118	466	372	426	136	1426	235	7	402	556	373	209	237	163	57	180	140	62	40	1660	95	28	237	1652	3735	318	1849	39	0.387633	0.031356	0.116224	0.229937	0.010556	0.167843	0.013959	0.616401	0.088911	0.36674	0.264567	0.33391
0_Mirobe;1_Bacteria;2_Firmicutes;3_Erysipelotrichia;4_Erysipelotrichales;5_Erysipelotrichaceae	16946	425	36	175	287	12	201	19	573	118	466	372	426	136	1426	235	7	402	556	373	209	237	163	57	180	140	62	40	1660	95	28	237	1652	3735	318	1849	39	0.387633	0.031356	0.116224	0.229937	0.010556	0.167843	0.013959	0.616401	0.088911	0.36674	0.264567	0.33391
0_Mirobe;1_Bacteria;2_Firmicutes;3_Erysipelotrichia;4_Erysipelotrichales;5_Erysipelotrichaceae;6_Allobaculum	4	0	0	0	0	0	0	0	0	0	0	0	0	0	0	0	0	0	0	0	0	0	0	0	0	4	0	0	0	0	0	0	0	0	0	0	0	0	0	0	0	0	0	0	0	0	0	0	0
0_Mirobe;1_Bacteria;2_Firmicutes;3_Erysipelotrichia;4_Erysipelotrichales;5_Erysipelotrichaceae;6_Allobaculum;7_gut_metagenome	322	0	0	5	0	21	33	0	0	15	1	124	1	0	49	0	0	0	0	0	0	0	0	0	0	4	0	1	64	2	0	0	1	0	1	0	0	0	0	0.003321	0	0.018471	0.027556	0	0	0.011302	0.000787	0.088189	0.000784
0_Mirobe;1_Bacteria;2_Firmicutes;3_Erysipelotrichia;4_Erysipelotrichales;5_Erysipelotrichaceae;6_Breznakia	567	0	0	0	0	0	0	0	58	0	0	5	0	4	65	4	0	0	1	0	1	2	0	9	0	0	3	7	0	0	0	82	77	248	1	0	0	0	0	0	0	0	0	0	0.062393	0	0	0.003556	0
0_Mirobe;1_Bacteria;2_Firmicutes;3_Erysipelotrichia;4_Erysipelotrichales;5_Erysipelotrichaceae;6_Catenisphaera	2	0	0	0	0	0	0	0	0	0	0	0	0	0	0	0	0	0	0	2	0	0	0	0	0	0	0	0	0	0	0	0	0	0	0	0	0	0	0	0	0	0	0	0	0	0	0	0	0
0_Mirobe;1_Bacteria;2_Firmicutes;3_Erysipelotrichia;4_Erysipelotrichales;5_Erysipelotrichaceae;6_Dielma	2855	4	0	152	1	2	143	0	3	11	53	0	108	0	0	11	2	275	106	15	6	7	60	2	7	4	1	1	1544	3	3	2	2	50	176	97	4	0.003648	0	0.100949	0.000801	0.001759	0.119411	0	0.003227	0.008288	0.041711	0	0.084653
0_Mirobe;1_Bacteria;2_Firmicutes;3_Erysipelotrichia;4_Erysipelotrichales;5_Erysipelotrichaceae;6_Erysipelatoclostridium	10580	265	26	19	59	1	17	11	478	60	169	344	309	72	1163	199	3	124	448	19	4	121	81	6	9	4	21	31	51	12	8	57	1428	3158	35	1751	17	0.2417	0.022646	0.012619	0.047269	0.00088	0.014196	0.008081	0.514205	0.04521	0.133002	0.244655	0.242203
0_Mirobe;1_Bacteria;2_Firmicutes;3_Erysipelotrichia;4_Erysipelotrichales;5_Erysipelotrichaceae;6_Erysipelotrichaceae_UCG-003	101	48	2	0	0	5	0	0	1	7	0	1	0	0	23	0	0	0	0	0	0	0	0	0	0	0	0	0	0	14	0	0	0	0	0	0	0	0.04378	0.001742	0	0	0.004398	0	0	0.001076	0.005274	0	0.000711	0
0_Mirobe;1_Bacteria;2_Firmicutes;3_Erysipelotrichia;4_Erysipelotrichales;5_Erysipelotrichaceae;6_Holdemanella	362	0	0	1	0	1	0	6	9	39	235	18	0	0	0	0	1	0	0	0	0	1	0	0	0	39	0	0	6	0	0	0	0	6	0	0	0	0	0	0.000664	0	0.00088	0	0.004408	0.009682	0.029386	0.184944	0.012801	0
0_Mirobe;1_Bacteria;2_Firmicutes;3_Erysipelotrichia;4_Erysipelotrichales;5_Erysipelotrichaceae;6_Solobacterium	40	0	0	0	0	0	0	0	0	0	0	0	0	1	0	0	0	0	0	0	0	0	0	0	0	0	0	0	0	0	1	38	0	0	0	0	0	0	0	0	0	0	0	0	0	0	0	0	0
0_Mirobe;1_Bacteria;2_Firmicutes;3_Erysipelotrichia;4_Erysipelotrichales;5_Erysipelotrichaceae;6_Turicibacter	1602	7	8	3	195	3	39	1	2	0	1	2	4	33	6	0	1	1	0	337	198	104	21	39	164	89	31	1	58	64	16	41	4	8	105	1	15	0.006385	0.006968	0.001992	0.156229	0.002639	0.032566	0.000735	0.002151	0	0.000787	0.001422	0.003135
0_Mirobe;1_Bacteria;2_Firmicutes;3_Erysipelotrichia;4_Erysipelotrichales;5_Erysipelotrichaceae;6_furcosa_group	828	101	0	0	32	0	2	1	22	1	8	2	0	26	169	21	0	2	1	0	0	2	1	1	0	0	6	0	1	2	0	17	141	265	1	0	3	0.09212	0	0	0.025638	0	0.00167	0.000735	0.023667	0.000753	0.006296	0.001422	0
0_Mirobe;1_Bacteria;2_Firmicutes;3_Erysipelotrichia;4_Erysipelotrichales;5_Erysipelotrichaceae;6_furcosa_group;7_Anaerorhabdus_furcosa	152	0	0	0	0	0	0	1	1	0	1	1	0	2	45	15	0	0	0	0	0	0	0	0	0	0	5	0	0	0	0	17	24	39	0	0	1	0	0	0	0	0	0	0.000735	0.001076	0	0.000787	0.000711	0
0_Mirobe;1_Bacteria;2_Firmicutes;3_Erysipelotrichia;4_Erysipelotrichales;5_Erysipelotrichaceae;6_furcosa_group;7_Others_of_furcosa_group	676	101	0	0	32	0	2	0	21	1	7	1	0	24	124	6	0	2	1	0	0	2	1	1	0	0	1	0	1	2	0	0	117	226	1	0	2	0.09212	0	0	0.025638	0	0.00167	0	0.022591	0.000753	0.005509	0.000711	0
0_Mirobe;1_Bacteria;2_Firmicutes;3_Erysipelotrichia;4_Erysipelotrichales;5_Erysipelotrichaceae;6_innocuum_group	5	0	0	0	0	0	0	0	0	0	0	0	5	0	0	0	0	0	0	0	0	0	0	0	0	0	0	0	0	0	0	0	0	0	0	0	0	0	0	0	0	0	0	0	0	0	0	0	0.003919
0_Mirobe;1_Bacteria;2_Firmicutes;3_Negativicutes	2498	3	4	479	11	186	0	98	0	67	458	302	71	42	80	218	178	1	9	8	8	95	1	2	51	2	12	2	51	46	1	0	4	3	5	0	0	0.002736	0.003484	0.318123	0.008813	0.163605	0	0.071995	0	0.050483	0.360443	0.214783	0.055652
0_Mirobe;1_Bacteria;2_Firmicutes;3_Negativicutes;4_Selenomonadales	2498	3	4	479	11	186	0	98	0	67	458	302	71	42	80	218	178	1	9	8	8	95	1	2	51	2	12	2	51	46	1	0	4	3	5	0	0	0.002736	0.003484	0.318123	0.008813	0.163605	0	0.071995	0	0.050483	0.360443	0.214783	0.055652
0_Mirobe;1_Bacteria;2_Firmicutes;3_Negativicutes;4_Selenomonadales;5_Acidaminococcaceae	998	0	1	90	0	183	0	74	0	17	163	148	65	19	57	2	0	1	2	3	8	55	0	2	50	1	5	0	5	44	1	0	1	0	1	0	0	0	0.000871	0.059773	0	0.160965	0	0.054364	0	0.012808	0.12828	0.105258	0.050949
0_Mirobe;1_Bacteria;2_Firmicutes;3_Negativicutes;4_Selenomonadales;5_Acidaminococcaceae;6_Acidaminococcus	50	0	0	0	0	0	0	0	0	0	0	0	0	0	0	0	0	0	0	0	0	0	0	0	50	0	0	0	0	0	0	0	0	0	0	0	0	0	0	0	0	0	0	0	0	0	0	0	0
0_Mirobe;1_Bacteria;2_Firmicutes;3_Negativicutes;4_Selenomonadales;5_Acidaminococcaceae;6_Others_of_Acidaminococcaceae	254	0	1	0	0	183	0	0	0	1	63	1	0	0	0	1	0	0	1	0	0	0	0	1	0	0	0	0	2	0	0	0	0	0	0	0	0	0	0.000871	0	0	0.160965	0	0	0	0.000753	0.049581	0.000711	0
0_Mirobe;1_Bacteria;2_Firmicutes;3_Negativicutes;4_Selenomonadales;5_Acidaminococcaceae;6_Phascolarctobacterium	694	0	0	90	0	0	0	74	0	16	100	147	65	19	57	1	0	1	1	3	8	55	0	1	0	1	5	0	3	44	1	0	1	0	1	0	0	0	0	0.059773	0	0	0	0.054364	0	0.012055	0.078699	0.104547	0.050949
0_Mirobe;1_Bacteria;2_Firmicutes;3_Negativicutes;4_Selenomonadales;5_Acidaminococcaceae;6_Phascolarctobacterium;7_Others_of_Phascolarctobacterium	512	0	0	86	0	0	0	74	0	15	100	24	64	19	8	1	0	1	1	3	8	55	0	1	0	1	5	0	3	42	1	0	0	0	0	0	0	0	0	0.057116	0	0	0	0.054364	0	0.011302	0.078699	0.017069	0.050165
0_Mirobe;1_Bacteria;2_Firmicutes;3_Erysipelotrichia;4_Erysipelotrichales;5_Erysipelotrichaceae;6_Allobaculum;7_gut_metagenome	322	0	0	5	0	21	33	0	0	15	1	124	1	0	49	0	0	0	0	0	0	0	0	0	0	4	0	1	64	2	0	0	1	0	1	0	0	0	0	0.003321	0	0.018471	0.027556	0	0	0.011302	0.000787	0.088189	0.000784
0_Mirobe;1_Bacteria;2_Firmicutes;3_Negativicutes;4_Selenomonadales;5_Veillonellaceae	1500	3	3	389	11	3	0	24	0	50	295	154	6	23	23	216	178	0	7	5	0	40	1	0	1	1	7	2	46	2	0	0	3	3	4	0	0	0.002736	0.002613	0.25835	0.008813	0.00264	0	0.017631	0	0.037675	0.232163	0.109525	0.004703
0_Mirobe;1_Bacteria;2_Firmicutes;3_Negativicutes;4_Selenomonadales;5_Veillonellaceae;6_Anaerovibrio	6	0	0	0	0	0	0	0	0	0	0	0	0	0	0	0	0	0	0	1	0	0	0	0	0	1	0	0	0	0	0	0	3	1	0	0	0	0	0	0	0	0	0	0	0	0	0	0	0
0_Mirobe;1_Bacteria;2_Firmicutes;3_Negativicutes;4_Selenomonadales;5_Veillonellaceae;6_Dialister	55	0	0	0	0	0	0	0	0	0	0	0	0	0	22	0	0	0	0	0	0	33	0	0	0	0	0	0	0	0	0	0	0	0	0	0	0	0	0	0	0	0	0	0	0	0	0	0	0
0_Mirobe;1_Bacteria;2_Firmicutes;3_Negativicutes;4_Selenomonadales;5_Veillonellaceae;6_Megamonas	140	0	0	0	0	1	0	2	0	46	81	0	0	0	1	0	0	0	0	0	0	0	0	0	0	0	7	2	0	0	0	0	0	0	0	0	0	0	0	0	0	0.00088	0	0.001469	0	0.034661	0.063746	0	0
0_Mirobe;1_Bacteria;2_Firmicutes;3_Negativicutes;4_Selenomonadales;5_Veillonellaceae;6_Megasphaera	24	0	0	0	0	0	0	0	0	0	0	0	0	23	0	0	0	0	0	0	0	0	0	0	1	0	0	0	0	0	0	0	0	0	0	0	0	0	0	0	0	0	0	0	0	0	0	0	0
0_Mirobe;1_Bacteria;2_Firmicutes;3_Negativicutes;4_Selenomonadales;5_Veillonellaceae;6_Megasphaera;7_Megasphaera_elsdenii	24	0	0	0	0	0	0	0	0	0	0	0	0	23	0	0	0	0	0	0	0	0	0	0	1	0	0	0	0	0	0	0	0	0	0	0	0	0	0	0	0	0	0	0	0	0	0	0	0
0_Mirobe;1_Bacteria;2_Firmicutes;3_Negativicutes;4_Selenomonadales;5_Veillonellaceae;6_Mitsuokella	5	0	0	0	0	0	0	0	0	0	0	0	0	0	0	0	0	0	5	0	0	0	0	0	0	0	0	0	0	0	0	0	0	0	0	0	0	0	0	0	0	0	0	0	0	0	0	0	0
0_Mirobe;1_Bacteria;2_Firmicutes;3_Negativicutes;4_Selenomonadales;5_Veillonellaceae;6_Others_of_Veillonellaceae	1061	2	3	358	11	1	0	8	0	4	214	2	0	0	0	216	178	0	1	4	0	6	1	0	0	0	0	0	46	0	0	0	0	2	4	0	0	0.001824	0.002613	0.237761	0.008813	0.00088	0	0.005877	0	0.003014	0.168417	0.001422	0
0_Mirobe;1_Bacteria;2_Firmicutes;3_Negativicutes;4_Selenomonadales;5_Veillonellaceae;6_Quinella	13	0	0	0	0	0	0	13	0	0	0	0	0	0	0	0	0	0	0	0	0	0	0	0	0	0	0	0	0	0	0	0	0	0	0	0	0	0	0	0	0	0	0	0.00955	0	0	0	0	0
0_Mirobe;1_Bacteria;2_Firmicutes;3_Negativicutes;4_Selenomonadales;5_Veillonellaceae;6_Veillonella	196	1	0	31	0	1	0	1	0	0	0	152	6	0	0	0	0	0	1	0	0	1	0	0	0	0	0	0	0	2	0	0	0	0	0	0	0	0.000912	0	0.020589	0	0.00088	0	0.000735	0	0	0	0.108103	0.004703
0_Mirobe;1_Bacteria;2_Firmicutes;3_Others_of_Firmicutes	19892	110	84	6773	229	299	15	72	17	678	2992	18	557	140	16	569	144	509	6135	8	1	152	18	3	2	0	0	19	136	0	14	6	2	19	12	14	129	0.100329	0.073165	4.498209	0.183469	0.262999	0.012525	0.052895	0.018288	0.510869	2.354682	0.012802	0.436593
0_Mirobe;1_Bacteria;2_Fusobacteria	1566704	24204	13351	49874	24422	11793	5552	19597	19291	31698	32997	9054	39476	6273	9115	9516	37811	35550	23601	76243	55381	96213	68521	68050	62682	97642	65604	85095	57286	73777	77194	56866	11253	28172	72729	49590	61231	22.075871	11.628974	33.123234	19.566243	10.373052	4.636125	14.396972	20.752161	23.884229	25.968402	6.439257	30.942403
0_Mirobe;1_Bacteria;2_Fusobacteria;3_Fusobacteriia	1566704	24204	13351	49874	24422	11793	5552	19597	19291	31698	32997	9054	39476	6273	9115	9516	37811	35550	23601	76243	55381	96213	68521	68050	62682	97642	65604	85095	57286	73777	77194	56866	11253	28172	72729	49590	61231	22.075871	11.628974	33.123234	19.566243	10.373052	4.636125	14.396972	20.752161	23.884229	25.968402	6.439257	30.942403
0_Mirobe;1_Bacteria;2_Fusobacteria;3_Fusobacteriia;4_Fusobacteriales	1566704	24204	13351	49874	24422	11793	5552	19597	19291	31698	32997	9054	39476	6273	9115	9516	37811	35550	23601	76243	55381	96213	68521	68050	62682	97642	65604	85095	57286	73777	77194	56866	11253	28172	72729	49590	61231	22.075871	11.628974	33.123234	19.566243	10.373052	4.636125	14.396972	20.752161	23.884229	25.968402	6.439257	30.942403
0_Mirobe;1_Bacteria;2_Fusobacteria;3_Fusobacteriia;4_Fusobacteriales;5_Fusobacteriaceae	36511	1108	202	488	727	137	136	281	248	265	237	208	386	149	474	85	5991	267	236	1540	1092	1884	1217	1347	1055	2206	1264	1673	1059	1508	1359	1372	1798	856	1519	955	1182	1.010579	0.175945	0.324099	0.582453	0.120506	0.113565	0.206437	0.266784	0.199675	0.186518	0.147931	0.302557
0_Mirobe;1_Bacteria;2_Fusobacteria;3_Fusobacteriia;4_Fusobacteriales;5_Fusobacteriaceae;6_Cetobacterium	24585	438	156	304	289	90	108	202	139	151	124	169	187	127	77	37	121	130	104	1474	1052	1726	1136	1301	978	2138	1223	1467	989	1461	1288	1240	224	567	1300	928	1140	0.399489	0.135879	0.201898	0.231539	0.079164	0.090184	0.1484	0.149528	0.113777	0.097587	0.120194	0.146576
0_Mirobe;1_Bacteria;2_Fusobacteria;3_Fusobacteriia;4_Fusobacteriales;5_Fusobacteriaceae;6_Fusobacterium	10343	650	18	42	403	22	22	31	75	32	30	28	96	13	376	19	5780	31	76	37	10	104	39	9	12	21	12	167	20	19	15	111	1561	275	173	4	10	0.592849	0.015678	0.027894	0.322873	0.019351	0.018371	0.022774	0.080681	0.024112	0.02361	0.019914	0.075247
0_Mirobe;1_Bacteria;2_Fusobacteria;3_Fusobacteriia;4_Fusobacteriales;5_Fusobacteriaceae;6_Others_of_Fusobacteriaceae	1583	20	28	142	35	25	6	48	34	82	83	11	103	9	21	29	90	106	56	29	30	54	42	37	65	47	29	39	50	28	56	21	13	14	46	23	32	0.018241	0.024388	0.094307	0.028041	0.021991	0.00501	0.035263	0.036575	0.061786	0.065321	0.007823	0.080734
0_Mirobe;1_Bacteria;2_Fusobacteria;3_Fusobacteriia;4_Fusobacteriales;5_HadosSedEubac3	7210	49	61	546	38	15	31	36	33	197	274	18	102	17	277	59	427	22	332	450	348	372	387	208	449	231	186	232	481	165	207	124	60	97	427	106	146	0.044691	0.053132	0.36262	0.030445	0.013195	0.025886	0.026447	0.0355	0.148438	0.215636	0.012801	0.079951
0_Mirobe;1_Bacteria;2_Fusobacteria;3_Fusobacteriia;4_Fusobacteriales;5_Leptotrichiaceae	381	1	1	16	105	33	49	0	0	102	2	0	0	2	1	0	1	1	2	1	1	0	53	1	2	0	0	1	0	0	0	0	0	0	6	0	0	0.000912	0.000871	0.010626	0.084123	0.029026	0.040917	0	0	0.076856	0.001574	0	0
0_Mirobe;1_Bacteria;2_Fusobacteria;3_Fusobacteriia;4_Fusobacteriales;5_Leptotrichiaceae;6_Leptotrichia	381	1	1	16	105	33	49	0	0	102	2	0	0	2	1	0	1	1	2	1	1	0	53	1	2	0	0	1	0	0	0	0	0	0	6	0	0	0.000912	0.000871	0.010626	0.084123	0.029026	0.040917	0	0	0.076856	0.001574	0	0
0_Mirobe;1_Bacteria;2_Fusobacteria;3_Fusobacteriia;4_Fusobacteriales;5_Others_of_Fusobacteriales	1522602	23046	13087	48824	23552	11608	5336	19280	19010	31134	32484	8828	38988	6105	8363	9372	31392	35260	23031	74252	53940	93957	66864	66494	61176	95205	64154	83189	55746	72104	75628	55370	9395	27219	70777	48529	59903	21.019689	11.399026	32.425889	18.869222	10.210325	4.455757	14.164088	20.449877	23.45926	25.564674	6.278525	30.559895
0_Mirobe;1_Bacteria;2_Gemmatimonadetes	516	1	7	42	0	6	0	0	5	1	0	0	0	0	0	0	0	183	0	0	261	1	1	2	1	1	0	0	0	0	0	0	1	0	0	3	0	0.000912	0.006097	0.027894	0	0.005278	0	0	0.005379	0.000753	0	0	0
0_Mirobe;1_Bacteria;2_Gemmatimonadetes;3_BD2-11_terrestrial_group	5	0	0	0	0	0	0	0	5	0	0	0	0	0	0	0	0	0	0	0	0	0	0	0	0	0	0	0	0	0	0	0	0	0	0	0	0	0	0	0	0	0	0	0	0.005379	0	0	0	0
0_Mirobe;1_Bacteria;2_Gemmatimonadetes;3_Gemmatimonadetes	511	1	7	42	0	6	0	0	0	1	0	0	0	0	0	0	0	183	0	0	261	1	1	2	1	1	0	0	0	0	0	0	1	0	0	3	0	0.000912	0.006097	0.027894	0	0.005278	0	0	0	0.000753	0	0	0
0_Mirobe;1_Bacteria;2_Gemmatimonadetes;3_Gemmatimonadetes;4_Gemmatimonadales	511	1	7	42	0	6	0	0	0	1	0	0	0	0	0	0	0	183	0	0	261	1	1	2	1	1	0	0	0	0	0	0	1	0	0	3	0	0.000912	0.006097	0.027894	0	0.005278	0	0	0	0.000753	0	0	0
0_Mirobe;1_Bacteria;2_Gemmatimonadetes;3_Gemmatimonadetes;4_Gemmatimonadales;5_Gemmatimonadaceae	511	1	7	42	0	6	0	0	0	1	0	0	0	0	0	0	0	183	0	0	261	1	1	2	1	1	0	0	0	0	0	0	1	0	0	3	0	0.000912	0.006097	0.027894	0	0.005278	0	0	0	0.000753	0	0	0
0_Mirobe;1_Bacteria;2_Gemmatimonadetes;3_Gemmatimonadetes;4_Gemmatimonadales;5_Gemmatimonadaceae;6_Gemmatirosa	215	1	0	21	0	5	0	0	0	1	0	0	0	0	0	0	0	183	0	0	0	1	0	0	0	0	0	0	0	0	0	0	0	0	0	3	0	0.000912	0	0.013947	0	0.004398	0	0	0	0.000753	0	0	0
0_Mirobe;1_Bacteria;2_Gemmatimonadetes;3_Gemmatimonadetes;4_Gemmatimonadales;5_Gemmatimonadaceae;6_Others_of_Gemmatimonadaceae	296	0	7	21	0	1	0	0	0	0	0	0	0	0	0	0	0	0	0	0	261	0	1	2	1	1	0	0	0	0	0	0	1	0	0	0	0	0	0.006097	0.013947	0	0.00088	0	0	0	0	0	0	0
0_Mirobe;1_Bacteria;2_Gracilibacteria	626	3	73	5	12	0	7	0	102	1	0	0	0	1	355	2	0	0	0	59	0	0	1	0	0	1	1	0	0	0	0	0	1	0	1	0	1	0.002736	0.063585	0.003321	0.009614	0	0.005845	0	0.109726	0.000753	0	0	0
0_Mirobe;1_Bacteria;2_Lentisphaerae	1231	1	0	116	331	112	0	154	1	48	1	0	0	6	6	126	0	0	2	1	0	9	1	2	0	1	1	1	14	1	0	24	255	15	1	1	0	0.000912	0	0.07704	0.265188	0.098515	0	0.113136	0.001076	0.036167	0.000787	0	0
0_Mirobe;1_Bacteria;2_Lentisphaerae;3_Lentisphaeria	50	1	0	0	0	1	0	0	0	47	0	0	0	0	0	0	0	0	0	0	0	0	0	0	0	0	0	1	0	0	0	0	0	0	0	0	0	0.000912	0	0	0	0.00088	0	0	0	0.035414	0	0	0
0_Mirobe;1_Bacteria;2_Lentisphaerae;3_Lentisphaeria;4_Victivallales	50	1	0	0	0	1	0	0	0	47	0	0	0	0	0	0	0	0	0	0	0	0	0	0	0	0	0	1	0	0	0	0	0	0	0	0	0	0.000912	0	0	0	0.00088	0	0	0	0.035414	0	0	0
0_Mirobe;1_Bacteria;2_Lentisphaerae;3_Lentisphaeria;4_Victivallales;5_vadinBE97	50	1	0	0	0	1	0	0	0	47	0	0	0	0	0	0	0	0	0	0	0	0	0	0	0	0	0	1	0	0	0	0	0	0	0	0	0	0.000912	0	0	0	0.00088	0	0	0	0.035414	0	0	0
0_Mirobe;1_Bacteria;2_Lentisphaerae;3_Oligosphaeria	1181	0	0	116	331	111	0	154	1	1	1	0	0	6	6	126	0	0	2	1	0	9	1	2	0	1	1	0	14	1	0	24	255	15	1	1	0	0	0	0.07704	0.265188	0.097635	0	0.113136	0.001076	0.000753	0.000787	0	0
0_Mirobe;1_Bacteria;2_Lentisphaerae;3_Oligosphaeria;4_Oligosphaerales	1166	0	0	116	331	111	0	154	1	1	0	0	0	6	6	126	0	0	2	1	0	9	1	2	0	1	1	0	0	1	0	24	255	15	1	1	0	0	0	0.07704	0.265188	0.097635	0	0.113136	0.001076	0.000753	0	0	0
0_Mirobe;1_Bacteria;2_Lentisphaerae;3_Oligosphaeria;4_PpalmC41	15	0	0	0	0	0	0	0	0	0	1	0	0	0	0	0	0	0	0	0	0	0	0	0	0	0	0	0	14	0	0	0	0	0	0	0	0	0	0	0	0	0	0	0	0	0	0.000787	0	0
0_Mirobe;1_Bacteria;2_Nitrospirae	66	0	37	0	26	0	0	0	0	0	0	0	0	0	0	0	0	0	0	0	2	0	0	0	0	0	0	0	0	0	0	0	0	0	0	0	1	0	0.032228	0	0.02083	0	0	0	0	0	0	0	0
0_Mirobe;1_Bacteria;2_Nitrospirae;3_Nitrospira	66	0	37	0	26	0	0	0	0	0	0	0	0	0	0	0	0	0	0	0	2	0	0	0	0	0	0	0	0	0	0	0	0	0	0	0	1	0	0.032228	0	0.02083	0	0	0	0	0	0	0	0
0_Mirobe;1_Bacteria;2_Nitrospirae;3_Nitrospira;4_Nitrospirales	66	0	37	0	26	0	0	0	0	0	0	0	0	0	0	0	0	0	0	0	2	0	0	0	0	0	0	0	0	0	0	0	0	0	0	0	1	0	0.032228	0	0.02083	0	0	0	0	0	0	0	0
0_Mirobe;1_Bacteria;2_Nitrospirae;3_Nitrospira;4_Nitrospirales;5_Nitrospiraceae	66	0	37	0	26	0	0	0	0	0	0	0	0	0	0	0	0	0	0	0	2	0	0	0	0	0	0	0	0	0	0	0	0	0	0	0	1	0	0.032228	0	0.02083	0	0	0	0	0	0	0	0
0_Mirobe;1_Bacteria;2_Nitrospirae;3_Nitrospira;4_Nitrospirales;5_Nitrospiraceae;6_Nitrospira	66	0	37	0	26	0	0	0	0	0	0	0	0	0	0	0	0	0	0	0	2	0	0	0	0	0	0	0	0	0	0	0	0	0	0	0	1	0	0.032228	0	0.02083	0	0	0	0	0	0	0	0
0_Mirobe;1_Bacteria;2_Nitrospirae;3_Nitrospira;4_Nitrospirales;5_Nitrospiraceae;6_Nitrospira;7_Others_of_Nitrospira	27	0	0	0	26	0	0	0	0	0	0	0	0	0	0	0	0	0	0	0	0	0	0	0	0	0	0	0	0	0	0	0	0	0	0	0	1	0	0	0	0.02083	0	0	0	0	0	0	0	0
0_Mirobe;1_Bacteria;2_Nitrospirae;3_Nitrospira;4_Nitrospirales;5_Nitrospiraceae;6_Nitrospira;7_wastewater_metagenome	79	0	76	0	0	0	0	0	0	0	0	0	0	0	0	0	1	0	0	0	2	0	0	0	0	0	0	0	0	0	0	0	0	0	0	0	0	0	0.066198	0	0	0	0	0	0	0	0	0	0
0_Mirobe;1_Bacteria;2_Others_of_Bacteria	1678	599	55	5	3	13	0	0	110	31	165	339	0	69	176	21	1	6	6	4	2	0	14	1	0	0	9	1	10	7	0	6	11	9	2	2	1	0.546334	0.047905	0.00332	0.002403	0.011435	0	0	0.118331	0.023357	0.129854	0.241099	0
0_Mirobe;1_Bacteria;2_Parcubacteria	1342	0	255	0	145	1	0	41	533	1	0	0	0	217	98	1	0	43	1	0	1	0	3	0	0	0	1	0	0	0	0	1	0	0	0	0	0	0	0.22211	0	0.11617	0.00088	0	0.03012	0.573372	0.000753	0	0	0
0_Mirobe;1_Bacteria;2_Parcubacteria;3_Candidatus_Azambacteria	641	0	222	0	0	1	0	22	281	0	0	0	0	14	98	1	0	0	1	0	1	0	0	0	0	0	0	0	0	0	0	0	0	0	0	0	0	0	0.193366	0	0	0.00088	0	0.016162	0.302284	0	0	0	0
0_Mirobe;1_Bacteria;2_Parcubacteria;3_Candidatus_Magasanikbacteria	584	0	33	0	145	0	0	19	137	1	0	0	0	203	0	0	0	42	0	0	0	0	3	0	0	0	0	0	0	0	0	1	0	0	0	0	0	0	0.028744	0	0.11617	0	0	0.013958	0.147377	0.000753	0	0	0
0_Mirobe;1_Bacteria;2_Parcubacteria;3_Others_of_Parcubacteria	117	0	0	0	0	0	0	0	115	0	0	0	0	0	0	0	0	1	0	0	0	0	0	0	0	0	1	0	0	0	0	0	0	0	0	0	0	0	0	0	0	0	0	0	0.123711	0	0	0	0
0_Mirobe;1_Bacteria;2_Planctomycetes	37936	3176	1054	4679	3755	369	3426	3794	243	3095	3256	3710	1276	1638	738	205	356	401	495	697	28	134	49	226	125	128	44	41	149	327	19	56	7	4	226	5	5	2.896753	0.918054	3.107505	3.008403	0.324572	2.860839	2.787269	0.261406	2.332057	2.562449	2.638576	1.000166
0_Mirobe;1_Bacteria;2_Planctomycetes;3_OM190	462	0	0	1	1	0	0	359	16	1	0	1	0	76	1	0	0	0	0	0	0	0	0	0	0	5	0	0	0	0	0	1	0	0	0	0	0	0	0	0.000664	0.000801	0	0	0.26374	0.017212	0.000753	0	0.000711	0
0_Mirobe;1_Bacteria;2_Planctomycetes;3_Phycisphaerae	11454	2165	625	310	1014	212	2019	1014	2	818	468	1341	196	366	201	7	20	5	302	16	8	4	13	225	18	11	3	9	7	36	6	7	3	1	0	1	1	1.974644	0.544387	0.205883	0.812389	0.186473	1.685942	0.744937	0.002152	0.616358	0.368313	0.953728	0.15363
0_Mirobe;1_Bacteria;2_Planctomycetes;3_Phycisphaerae;4_Others_of_Phycisphaerae	3	0	0	1	0	0	0	0	0	0	2	0	0	0	0	0	0	0	0	0	0	0	0	0	0	0	0	0	0	0	0	0	0	0	0	0	0	0	0	0.000664	0	0	0	0	0	0	0.001574	0	0
0_Mirobe;1_Bacteria;2_Planctomycetes;3_Phycisphaerae;4_Phycisphaerales	5242	370	625	258	708	45	740	461	1	593	456	528	10	231	109	6	17	2	0	9	8	4	11	0	9	10	0	9	7	10	0	3	2	0	0	0	0	0.337468	0.544387	0.171348	0.56723	0.039581	0.617928	0.338675	0.001076	0.446822	0.358869	0.375517	0.007838
0_Mirobe;1_Bacteria;2_Planctomycetes;3_Phycisphaerae;4_Phycisphaerales;5_Phycisphaeraceae	5242	370	625	258	708	45	740	461	1	593	456	528	10	231	109	6	17	2	0	9	8	4	11	0	9	10	0	9	7	10	0	3	2	0	0	0	0	0.337468	0.544387	0.171348	0.56723	0.039581	0.617928	0.338675	0.001076	0.446822	0.358869	0.375517	0.007838
0_Mirobe;1_Bacteria;2_Planctomycetes;3_Phycisphaerae;4_Phycisphaerales;5_Phycisphaeraceae;6_Phycisphaera	12	0	0	0	0	0	0	0	0	0	0	0	0	12	0	0	0	0	0	0	0	0	0	0	0	0	0	0	0	0	0	0	0	0	0	0	0	0	0	0	0	0	0	0	0	0	0	0	0
0_Mirobe;1_Bacteria;2_Planctomycetes;3_Phycisphaerae;4_Phycisphaerales;5_Phycisphaeraceae;6_SM1A02	5230	370	625	258	708	45	740	461	1	593	456	528	10	219	109	6	17	2	0	9	8	4	11	0	9	10	0	9	7	10	0	3	2	0	0	0	0	0.337468	0.544387	0.171348	0.56723	0.039581	0.617928	0.338675	0.001076	0.446822	0.358869	0.375517	0.007838
0_Mirobe;1_Bacteria;2_Planctomycetes;3_Phycisphaerae;4_Tepidisphaerales	6209	1795	0	51	306	167	1279	553	1	225	10	813	186	135	92	1	3	3	302	7	0	0	2	225	9	1	3	0	0	26	6	4	1	1	0	1	1	1.637176	0	0.033871	0.245159	0.146892	1.068014	0.406262	0.001076	0.169536	0.00787	0.578211	0.145792
0_Mirobe;1_Bacteria;2_Planctomycetes;3_Phycisphaerae;4_Tepidisphaerales;5_Tepidisphaeraceae	6209	1795	0	51	306	167	1279	553	1	225	10	813	186	135	92	1	3	3	302	7	0	0	2	225	9	1	3	0	0	26	6	4	1	1	0	1	1	1.637176	0	0.033871	0.245159	0.146892	1.068014	0.406262	0.001076	0.169536	0.00787	0.578211	0.145792
0_Mirobe;1_Bacteria;2_Planctomycetes;3_Planctomycetacia	25989	1011	429	4368	2740	157	1407	2421	225	2276	2764	2368	1080	1196	536	198	336	394	193	681	20	125	36	1	107	112	41	32	142	291	13	48	4	3	226	4	4	0.922109	0.373667	2.900958	2.195213	0.138099	1.174897	1.778592	0.242042	1.714946	2.175248	1.684137	0.846536
0_Mirobe;1_Bacteria;2_Planctomycetes;3_Planctomycetacia;4_Planctomycetales	25989	1011	429	4368	2740	157	1407	2421	225	2276	2764	2368	1080	1196	536	198	336	394	193	681	20	125	36	1	107	112	41	32	142	291	13	48	4	3	226	4	4	0.922109	0.373667	2.900958	2.195213	0.138099	1.174897	1.778592	0.242042	1.714946	2.175248	1.684137	0.846536
0_Mirobe;1_Bacteria;2_Planctomycetes;3_Planctomycetacia;4_Planctomycetales;5_Planctomycetaceae	25989	1011	429	4368	2740	157	1407	2421	225	2276	2764	2368	1080	1196	536	198	336	394	193	681	20	125	36	1	107	112	41	32	142	291	13	48	4	3	226	4	4	0.922109	0.373667	2.900958	2.195213	0.138099	1.174897	1.778592	0.242042	1.714946	2.175248	1.684137	0.846536
0_Mirobe;1_Bacteria;2_Planctomycetes;3_Planctomycetacia;4_Planctomycetales;5_Planctomycetaceae;6_Gemmata	4392	48	9	1337	257	80	342	487	19	3	521	221	453	439	2	6	2	2	2	55	12	19	3	0	8	3	11	0	4	6	9	28	3	1	0	0	0	0.04378	0.007839	0.887954	0.205901	0.070367	0.285583	0.357776	0.020439	0.002259	0.410023	0.157176	0.355075
0_Mirobe;1_Bacteria;2_Planctomycetes;3_Planctomycetacia;4_Planctomycetales;5_Planctomycetaceae;6_Isosphaera	339	63	0	39	1	0	1	0	0	220	0	2	0	1	0	0	0	0	0	1	0	0	2	0	0	0	7	2	0	0	0	0	0	0	0	0	0	0.057461	0	0.025901	0.000801	0	0.000835	0	0	0.165769	0	0.001422	0
0_Mirobe;1_Bacteria;2_Planctomycetes;3_Planctomycetacia;4_Planctomycetales;5_Planctomycetaceae;6_Others_of_Planctomycetaceae	3471	1	1	725	424	5	144	434	2	14	998	356	7	29	10	8	13	35	2	65	0	9	0	0	12	7	0	26	24	1	0	0	0	0	118	1	0	0.000912	0.000871	0.481501	0.339697	0.0044	0.120245	0.31884	0.002152	0.010548	0.785419	0.25319	0.005487
0_Mirobe;1_Bacteria;2_Planctomycetes;3_Planctomycetacia;4_Planctomycetales;5_Planctomycetaceae;6_Pir4_lineage	4068	407	188	281	301	34	32	960	175	393	2	245	323	248	177	1	5	1	0	241	1	24	0	0	0	3	2	2	0	19	0	1	0	0	0	0	2	0.371215	0.163752	0.186623	0.241153	0.029906	0.026721	0.705265	0.188255	0.296123	0.001574	0.174246	0.253177
0_Mirobe;1_Bacteria;2_Planctomycetes;3_Planctomycetacia;4_Planctomycetales;5_Planctomycetaceae;6_Pirellula	6229	169	205	653	634	20	475	250	1	1125	756	550	12	282	233	134	26	1	1	318	7	70	21	0	85	22	0	1	82	71	2	19	1	1	0	0	2	0.154141	0.178559	0.433682	0.507944	0.017592	0.396643	0.183662	0.001076	0.84768	0.594967	0.391164	0.009406
0_Mirobe;1_Bacteria;2_Planctomycetes;3_Planctomycetacia;4_Planctomycetales;5_Planctomycetaceae;6_Pirellula;7_Others_of_Pirellula	547	1	0	80	127	0	0	7	0	25	144	0	0	54	0	0	0	0	0	106	0	0	0	0	0	0	0	0	0	0	2	1	0	0	0	0	0	0.000912	0	0.053131	0.101749	0	0	0.005143	0	0.018837	0.113327	0	0
0_Mirobe;1_Bacteria;2_Planctomycetes;3_Planctomycetacia;4_Planctomycetales;5_Planctomycetaceae;6_Pirellula;7_Pirellula_sp	3680	166	98	95	107	0	475	230	1	1100	158	549	11	226	233	1	3	0	1	85	5	0	19	0	1	22	0	1	0	71	0	18	1	1	0	0	2	0.151405	0.08536	0.063093	0.085726	0	0.396643	0.168969	0.001076	0.828843	0.124345	0.390453	0.008622
0_Mirobe;1_Bacteria;2_Planctomycetes;3_Planctomycetacia;4_Planctomycetales;5_Planctomycetaceae;6_Pirellula;7_bacterium_enrichment_culture_clone_B161	8	0	0	0	0	0	0	0	0	0	0	0	0	0	0	0	0	0	0	0	0	8	0	0	0	0	0	0	0	0	0	0	0	0	0	0	0	0	0	0	0	0	0	0	0	0	0	0	0
0_Mirobe;1_Bacteria;2_Planctomycetes;3_Planctomycetacia;4_Planctomycetales;5_Planctomycetaceae;6_Pirellula;7_bacterium_enrichment_culture_clone_B176	1626	2	107	477	384	20	0	13	0	0	454	1	1	2	0	133	23	1	0	0	2	3	2	0	0	0	0	0	1	0	0	0	0	0	0	0	0	0.001824	0.093199	0.316794	0.30765	0.017592	0	0.00955	0	0	0.357295	0.000711	0.000784
0_Mirobe;1_Bacteria;2_Planctomycetes;3_Planctomycetacia;4_Planctomycetales;5_Planctomycetaceae;6_Pirellula;7_bacterium_enrichment_culture_clone_B70	368	0	0	1	16	0	0	0	0	0	0	0	0	0	0	0	0	0	0	127	0	59	0	0	84	0	0	0	81	0	0	0	0	0	0	0	0	0	0	0.000664	0.012819	0	0	0	0	0	0	0	0
0_Mirobe;1_Bacteria;2_Planctomycetes;3_Planctomycetacia;4_Planctomycetales;5_Planctomycetaceae;6_Planctomyces	5057	27	26	1187	84	17	412	289	26	491	381	888	242	10	72	47	287	353	88	1	0	3	0	1	1	3	21	1	2	77	1	0	0	1	15	3	0	0.024626	0.022646	0.788333	0.067299	0.014954	0.344035	0.212314	0.027969	0.369963	0.299844	0.631551	0.189687
0_Mirobe;1_Bacteria;2_Planctomycetes;3_Planctomycetacia;4_Planctomycetales;5_Planctomycetaceae;6_Planctomyces;7_Others_of_Planctomyces	4751	27	25	1147	84	17	411	289	26	467	381	888	2	10	72	47	287	353	88	1	0	3	0	1	1	3	21	1	2	77	1	0	0	1	15	3	0	0.024626	0.021775	0.761767	0.067299	0.014954	0.3432	0.212314	0.027969	0.351879	0.299844	0.631551	0.001568
0_Mirobe;1_Bacteria;2_Planctomycetes;3_Planctomycetacia;4_Planctomycetales;5_Planctomycetaceae;6_Planctomyces;7_Planctomyces_sp_599	266	0	1	0	0	0	1	0	0	24	0	0	240	0	0	0	0	0	0	0	0	0	0	0	0	0	0	0	0	0	0	0	0	0	0	0	0	0	0.000871	0	0	0	0.000835	0	0	0.018084	0	0	0.188119
0_Mirobe;1_Bacteria;2_Planctomycetes;3_Planctomycetacia;4_Planctomycetales;5_Planctomycetaceae;6_Planctomyces;7_Planctomyces_sp_SCGC_AG-212-M04	40	0	0	40	0	0	0	0	0	0	0	0	0	0	0	0	0	0	0	0	0	0	0	0	0	0	0	0	0	0	0	0	0	0	0	0	0	0	0	0.026566	0	0	0	0	0	0	0	0	0
0_Mirobe;1_Bacteria;2_Planctomycetes;3_Planctomycetacia;4_Planctomycetales;5_Planctomycetaceae;6_Rhodopirellula	1489	296	0	144	209	1	1	1	2	29	106	68	42	131	40	1	2	0	97	0	0	0	3	0	1	74	0	0	30	117	1	0	0	0	93	0	0	0.269974	0	0.095636	0.167445	0.00088	0.000835	0.000735	0.002151	0.021851	0.083421	0.048362	0.03292
0_Mirobe;1_Bacteria;2_Planctomycetes;3_Planctomycetacia;4_Planctomycetales;5_Planctomycetaceae;6_Schlesneria	38	0	0	0	0	0	0	0	0	0	0	38	0	0	0	0	0	0	0	0	0	0	0	0	0	0	0	0	0	0	0	0	0	0	0	0	0	0	0	0	0	0	0	0	0	0	0	0.027026	0
0_Mirobe;1_Bacteria;2_Planctomycetes;3_Planctomycetacia;4_Planctomycetales;5_Planctomycetaceae;6_Singulisphaera	906	0	0	2	830	0	0	0	0	1	0	0	1	56	2	1	1	2	3	0	0	0	7	0	0	0	0	0	0	0	0	0	0	0	0	0	0	0	0	0.001328	0.664973	0	0	0	0	0.000753	0	0	0.000784
0_Mirobe;1_Bacteria;2_Planctomycetes;3_vadinHA49	31	0	0	0	0	0	0	0	0	0	24	0	0	0	0	0	0	2	0	0	0	5	0	0	0	0	0	0	0	0	0	0	0	0	0	0	0	0	0	0	0	0	0	0	0	0	0.018888	0	0
0_Mirobe;1_Bacteria;2_Proteobacteria	1463253	56003	90112	61658	68034	75007	71501	90589	53128	70503	60670	90117	52729	103981	62942	21266	69632	25434	25447	9471	26844	14819	27856	18319	21197	15974	23123	22299	15805	18508	19332	18675	6429	8601	21708	9558	15982	51.07895	78.489281	40.949413	54.506979	65.97565	59.706041	66.551371	57.152084	53.123505	47.746849	64.091813	41.330481
0_Mirobe;1_Bacteria;2_Proteobacteria;3_Alphaproteobacteria	249936	19086	7337	12967	11951	18541	18320	16518	3738	19841	12107	29007	8995	36914	18652	2246	1447	1321	1857	730	832	387	263	707	635	582	498	469	809	860	302	1010	438	119	252	89	109	17.407868	6.390665	8.611874	9.574812	16.30854	15.297891	12.13498	4.021127	14.950057	9.52812	20.629977	7.050537
0_Mirobe;1_Bacteria;2_Proteobacteria;3_Alphaproteobacteria;4_Caulobacterales	107852	7777	3717	4352	4930	2940	8937	6153	1320	10857	3293	10733	2713	25437	9472	610	367	589	504	234	465	121	93	47	286	257	181	245	72	289	46	502	215	8	60	23	7	7.093214	3.237578	2.890329	3.949782	2.586004	7.462735	4.52031	1.419981	8.180685	2.591566	7.633386	2.126527
0_Mirobe;1_Bacteria;2_Proteobacteria;3_Alphaproteobacteria;4_Caulobacterales;5_Caulobacteraceae	106341	7777	3499	4334	4883	2932	8932	6117	1319	10636	3275	10147	2696	25182	9439	607	365	586	500	234	460	119	91	47	286	256	181	239	71	279	45	496	213	8	60	23	7	7.093214	3.047696	2.878375	3.912127	2.578967	7.45856	4.493862	1.418905	8.014163	2.5774	7.216619	2.113202
0_Mirobe;1_Bacteria;2_Proteobacteria;3_Alphaproteobacteria;4_Caulobacterales;5_Caulobacteraceae;6_Asticcacaulis	3224	721	5	84	24	102	423	207	6	6	6	1114	158	192	93	5	7	4	5	16	0	3	0	2	7	5	1	0	0	16	4	4	4	0	0	0	0	0.657607	0.004355	0.055788	0.019228	0.089719	0.353221	0.152072	0.006454	0.004521	0.004722	0.792285	0.123845
0_Mirobe;1_Bacteria;2_Proteobacteria;3_Alphaproteobacteria;4_Caulobacterales;5_Caulobacteraceae;6_Brevundimonas	102174	6943	3227	4247	4842	2823	8508	5908	1290	10452	3215	9032	2536	24868	9291	597	356	516	494	214	457	116	90	45	279	251	179	236	71	263	41	487	207	7	60	20	6	6.332543	2.810779	2.820595	3.879279	2.48309	7.104504	4.340321	1.387709	7.87552	2.53018	6.423623	1.987789
0_Mirobe;1_Bacteria;2_Proteobacteria;3_Alphaproteobacteria;4_Caulobacterales;5_Caulobacteraceae;6_Caulobacter	157	112	11	1	4	6	0	0	1	0	1	0	1	10	0	0	1	1	0	4	0	0	0	0	0	0	1	0	0	0	0	2	0	0	0	0	1	0.102152	0.009581	0.000664	0.003205	0.005278	0	0	0.001076	0	0.000787	0	0.000784
0_Mirobe;1_Bacteria;2_Proteobacteria;3_Alphaproteobacteria;4_Caulobacterales;5_Caulobacteraceae;6_Others_of_Caulobacteraceae	369	0	53	2	12	0	1	0	6	175	53	1	0	2	54	2	0	0	0	0	1	0	1	0	0	0	0	3	0	0	0	0	2	1	0	0	0	0	0.046164	0.001328	0.009614	0	0.000835	0	0.006454	0.131862	0.041711	0.000711	0
0_Mirobe;1_Bacteria;2_Proteobacteria;3_Alphaproteobacteria;4_Caulobacterales;5_Caulobacteraceae;6_Phenylobacterium	417	1	203	0	1	1	0	2	16	3	0	0	1	110	1	3	1	65	1	0	2	0	0	0	0	0	0	0	0	0	0	3	0	0	0	3	0	0.000912	0.176817	0	0.000801	0.00088	0	0.001469	0.017212	0.00226	0	0	0.000784
0_Mirobe;1_Bacteria;2_Proteobacteria;3_Alphaproteobacteria;4_Caulobacterales;5_Hyphomonadaceae	1511	0	218	18	47	8	5	36	1	221	18	586	17	255	33	3	2	3	4	0	5	2	2	0	0	1	0	6	1	10	1	6	2	0	0	0	0	0	0.189882	0.011954	0.037655	0.007037	0.004175	0.026448	0.001076	0.166522	0.014166	0.416767	0.013325
0_Mirobe;1_Bacteria;2_Proteobacteria;3_Alphaproteobacteria;4_Caulobacterales;5_Hyphomonadaceae;6_Hirschia	1208	0	3	15	46	7	4	4	1	212	18	586	17	254	4	2	0	3	3	0	0	2	2	0	0	0	0	6	1	10	1	6	1	0	0	0	0	0	0.002613	0.009962	0.036854	0.006157	0.00334	0.002939	0.001076	0.159741	0.014166	0.416767	0.013325
0_Mirobe;1_Bacteria;2_Proteobacteria;3_Alphaproteobacteria;4_Caulobacterales;5_Hyphomonadaceae;6_Hyphomonas	8	0	0	0	0	0	0	0	0	8	0	0	0	0	0	0	0	0	0	0	0	0	0	0	0	0	0	0	0	0	0	0	0	0	0	0	0	0	0	0	0	0	0	0	0	0.006028	0	0	0
0_Mirobe;1_Bacteria;2_Proteobacteria;3_Alphaproteobacteria;4_Caulobacterales;5_Hyphomonadaceae;6_Woodsholea	295	0	215	3	1	1	1	32	0	1	0	0	0	1	29	1	2	0	1	0	5	0	0	0	0	1	0	0	0	0	0	0	1	0	0	0	0	0	0.187269	0.001992	0.000801	0.00088	0.000835	0.023509	0	0.000753	0	0	0
0_Mirobe;1_Bacteria;2_Proteobacteria;3_Alphaproteobacteria;4_Others_of_Alphaproteobacteria	5072	432	206	237	199	30	137	805	90	176	49	176	259	280	128	656	7	11	874	6	4	2	5	1	2	19	4	5	3	3	4	190	5	62	0	0	5	0.394016	0.17943	0.1574	0.159433	0.02639	0.1144	0.591396	0.096817	0.132613	0.038563	0.125171	0.203011
0_Mirobe;1_Bacteria;2_Proteobacteria;3_Alphaproteobacteria;4_Rhizobiales	64935	4848	1020	2752	3128	8034	5455	3531	1269	4403	2767	8620	3803	6420	5053	222	386	186	199	274	280	92	69	295	173	142	195	126	303	261	146	200	128	20	95	13	27	4.421737	0.88844	1.827706	2.506069	7.06665	4.555132	2.594057	1.365115	3.317628	2.177612	6.130603	2.980899
0_Mirobe;1_Bacteria;2_Proteobacteria;3_Alphaproteobacteria;4_Rhizobiales;5_A0839	3	0	0	0	0	0	0	0	0	0	0	0	0	0	0	0	0	0	0	3	0	0	0	0	0	0	0	0	0	0	0	0	0	0	0	0	0	0	0	0	0	0	0	0	0	0	0	0	0
0_Mirobe;1_Bacteria;2_Proteobacteria;3_Alphaproteobacteria;4_Rhizobiales;5_Aurantimonadaceae	342	16	4	1	120	0	18	5	26	11	61	3	1	27	23	2	1	0	1	1	5	0	2	0	0	1	1	1	0	10	0	0	1	0	0	0	0	0.014593	0.003484	0.000664	0.096141	0	0.015031	0.003673	0.027969	0.008288	0.048007	0.002134	0.000784
0_Mirobe;1_Bacteria;2_Proteobacteria;3_Alphaproteobacteria;4_Rhizobiales;5_Aurantimonadaceae;6_Aureimonas	342	16	4	1	120	0	18	5	26	11	61	3	1	27	23	2	1	0	1	1	5	0	2	0	0	1	1	1	0	10	0	0	1	0	0	0	0	0.014593	0.003484	0.000664	0.096141	0	0.015031	0.003673	0.027969	0.008288	0.048007	0.002134	0.000784
0_Mirobe;1_Bacteria;2_Proteobacteria;3_Alphaproteobacteria;4_Rhizobiales;5_Beijerinckiaceae	76	5	0	0	0	59	3	0	0	0	2	0	4	1	0	0	0	0	0	0	0	0	0	2	0	0	0	0	0	0	0	0	0	0	0	0	0	0.00456	0	0	0	0.051896	0.002505	0	0	0	0.001574	0	0.003135
0_Mirobe;1_Bacteria;2_Proteobacteria;3_Alphaproteobacteria;4_Rhizobiales;5_Beijerinckiaceae;6_Chelatococcus	7	2	0	0	0	0	0	0	0	0	1	0	3	1	0	0	0	0	0	0	0	0	0	0	0	0	0	0	0	0	0	0	0	0	0	0	0	0.001824	0	0	0	0	0	0	0	0	0.000787	0	0.002351
0_Mirobe;1_Bacteria;2_Proteobacteria;3_Alphaproteobacteria;4_Rhizobiales;5_Beijerinckiaceae;6_Methylocella	63	0	0	0	0	59	1	0	0	0	1	0	0	0	0	0	0	0	0	0	0	0	0	2	0	0	0	0	0	0	0	0	0	0	0	0	0	0	0	0	0	0.051896	0.000835	0	0	0	0.000787	0	0
0_Mirobe;1_Bacteria;2_Proteobacteria;3_Alphaproteobacteria;4_Rhizobiales;5_Beijerinckiaceae;6_Others_of_Beijerinckiaceae	6	3	0	0	0	0	2	0	0	0	0	0	1	0	0	0	0	0	0	0	0	0	0	0	0	0	0	0	0	0	0	0	0	0	0	0	0	0.002736	0	0	0	0	0.00167	0	0	0	0	0	0.000784
0_Mirobe;1_Bacteria;2_Proteobacteria;3_Alphaproteobacteria;4_Rhizobiales;5_Bradyrhizobiaceae	6111	492	45	287	320	50	666	157	105	856	471	930	763	358	384	9	17	20	12	10	4	8	5	2	27	9	4	14	12	24	18	9	16	0	6	1	0	0.448741	0.039196	0.190608	0.256375	0.04398	0.556135	0.11534	0.112953	0.644991	0.370674	0.661422	0.59806
0_Mirobe;1_Bacteria;2_Proteobacteria;3_Alphaproteobacteria;4_Rhizobiales;5_Bradyrhizobiaceae;6_Bosea	5772	491	44	243	320	37	666	155	105	597	467	929	762	358	384	9	15	20	12	10	2	7	4	1	27	6	4	11	12	24	18	9	16	0	6	1	0	0.447829	0.038325	0.161386	0.256375	0.032545	0.556135	0.113871	0.112953	0.449836	0.367526	0.660711	0.597276
0_Mirobe;1_Bacteria;2_Proteobacteria;3_Alphaproteobacteria;4_Rhizobiales;5_Bradyrhizobiaceae;6_Bradyrhizobium	339	1	1	44	0	13	0	2	0	259	4	1	1	0	0	0	2	0	0	0	2	1	1	1	0	3	0	3	0	0	0	0	0	0	0	0	0	0.000912	0.000871	0.029222	0	0.011435	0	0.001469	0	0.195155	0.003148	0.000711	0.000784
0_Mirobe;1_Bacteria;2_Proteobacteria;3_Alphaproteobacteria;4_Rhizobiales;5_Brucellaceae	1356	294	90	28	21	127	349	58	2	102	5	103	14	70	22	3	1	1	2	8	1	0	0	7	11	1	0	2	0	3	26	0	1	0	3	0	1	0.26815	0.078392	0.018596	0.016825	0.111708	0.291428	0.04261	0.002151	0.076856	0.003935	0.073254	0.010974
0_Mirobe;1_Bacteria;2_Proteobacteria;3_Alphaproteobacteria;4_Rhizobiales;5_Brucellaceae;6_Ochrobactrum	1356	294	90	28	21	127	349	58	2	102	5	103	14	70	22	3	1	1	2	8	1	0	0	7	11	1	0	2	0	3	26	0	1	0	3	0	1	0.26815	0.078392	0.018596	0.016825	0.111708	0.291428	0.04261	0.002151	0.076856	0.003935	0.073254	0.010974
0_Mirobe;1_Bacteria;2_Proteobacteria;3_Alphaproteobacteria;4_Rhizobiales;5_DUNssu044	27	0	0	0	0	0	0	0	0	0	0	0	0	0	0	0	0	0	0	0	0	0	0	0	0	0	0	0	0	0	0	0	0	1	26	0	0	0	0	0	0	0	0	0	0	0	0	0	0
0_Mirobe;1_Bacteria;2_Proteobacteria;3_Alphaproteobacteria;4_Rhizobiales;5_FukuN57	235	0	97	0	1	1	1	127	0	1	2	1	1	0	0	0	1	0	0	0	1	0	0	0	0	1	0	0	0	0	0	0	0	0	0	0	0	0	0.084489	0	0.000801	0.00088	0.000835	0.093301	0	0.000753	0.001574	0.000711	0.000784
0_Mirobe;1_Bacteria;2_Proteobacteria;3_Alphaproteobacteria;4_Rhizobiales;5_Hyphomicrobiaceae	7569	1226	109	527	209	202	915	147	132	972	45	1133	346	276	844	17	27	11	42	33	3	11	9	72	13	7	94	16	59	41	8	4	12	4	1	2	0	1.118204	0.094941	0.350001	0.167445	0.177679	0.76406	0.107995	0.141998	0.732396	0.035415	0.805798	0.271204
0_Mirobe;1_Bacteria;2_Proteobacteria;3_Alphaproteobacteria;4_Rhizobiales;5_Hyphomicrobiaceae;6_Devosia	5847	1217	108	221	193	173	98	137	96	821	15	1052	279	253	812	11	18	9	30	33	3	5	9	72	3	7	92	13	0	41	7	4	11	1	1	2	0	1.109996	0.09407	0.146775	0.154627	0.15217	0.081834	0.100648	0.103271	0.618619	0.011805	0.74819	0.218687
0_Mirobe;1_Bacteria;2_Proteobacteria;3_Alphaproteobacteria;4_Rhizobiales;5_Hyphomicrobiaceae;6_Devosia;7_Devosia_crocina	3	0	0	0	3	0	0	0	0	0	0	0	0	0	0	0	0	0	0	0	0	0	0	0	0	0	0	0	0	0	0	0	0	0	0	0	0	0	0	0	0.002404	0	0	0	0	0	0	0	0
0_Mirobe;1_Bacteria;2_Proteobacteria;3_Alphaproteobacteria;4_Rhizobiales;5_Hyphomicrobiaceae;6_Devosia;7_Others_of_Devosia	5844	1217	108	221	190	173	98	137	96	821	15	1052	279	253	812	11	18	9	30	33	3	5	9	72	3	7	92	13	0	41	7	4	11	1	1	2	0	1.109996	0.09407	0.146775	0.152223	0.15217	0.081834	0.100648	0.103271	0.618619	0.011805	0.74819	0.218687
0_Mirobe;1_Bacteria;2_Proteobacteria;3_Alphaproteobacteria;4_Rhizobiales;5_Hyphomicrobiaceae;6_Hyphomicrobium	1412	7	1	164	14	28	787	5	31	93	29	74	67	10	9	6	6	1	5	0	0	2	0	0	10	0	2	0	59	0	0	0	0	2	0	0	0	0.006384	0.000871	0.108919	0.011216	0.024629	0.657175	0.003673	0.033348	0.070075	0.022823	0.052629	0.052517
0_Mirobe;1_Bacteria;2_Proteobacteria;3_Alphaproteobacteria;4_Rhizobiales;5_Hyphomicrobiaceae;6_Others_of_Hyphomicrobiaceae	131	2	0	4	1	1	11	5	1	54	0	7	0	13	22	0	2	0	2	0	0	0	0	0	0	0	0	3	0	0	1	0	1	1	0	0	0	0.001824	0	0.002656	0.000801	0.00088	0.009185	0.003674	0.001076	0.040688	0	0.004979	0
0_Mirobe;1_Bacteria;2_Proteobacteria;3_Alphaproteobacteria;4_Rhizobiales;5_Hyphomicrobiaceae;6_Pedomicrobium	94	0	0	90	0	0	0	0	0	0	1	0	0	0	0	0	0	0	0	0	0	3	0	0	0	0	0	0	0	0	0	0	0	0	0	0	0	0	0	0.059772	0	0	0	0	0	0	0.000787	0	0
0_Mirobe;1_Bacteria;2_Proteobacteria;3_Alphaproteobacteria;4_Rhizobiales;5_Hyphomicrobiaceae;6_Prosthecomicrobium	50	0	0	48	1	0	0	0	0	0	0	0	0	0	0	0	0	0	0	0	0	1	0	0	0	0	0	0	0	0	0	0	0	0	0	0	0	0	0	0.031879	0.000801	0	0	0	0	0	0	0	0
0_Mirobe;1_Bacteria;2_Proteobacteria;3_Alphaproteobacteria;4_Rhizobiales;5_Hyphomicrobiaceae;6_Vasilyevaea	35	0	0	0	0	0	19	0	4	4	0	0	0	0	1	0	1	1	5	0	0	0	0	0	0	0	0	0	0	0	0	0	0	0	0	0	0	0	0	0	0	0	0.015866	0	0.004303	0.003014	0	0	0
0_Mirobe;1_Bacteria;2_Proteobacteria;3_Alphaproteobacteria;4_Rhizobiales;5_JG35-K1-AG5	350	1	160	5	78	0	0	9	28	0	41	1	1	0	0	14	0	2	1	0	7	0	0	0	0	0	1	0	1	0	0	0	0	0	0	0	0	0.000912	0.139363	0.003321	0.062491	0	0	0.006612	0.030121	0	0.032267	0.000711	0.000784
0_Mirobe;1_Bacteria;2_Proteobacteria;3_Alphaproteobacteria;4_Rhizobiales;5_MNG7	913	5	5	45	5	4	1	4	1	38	186	3	105	2	1	14	22	3	0	114	124	1	1	21	0	2	1	2	130	5	7	2	6	4	47	2	0	0.00456	0.004355	0.029886	0.004006	0.003518	0.000835	0.002939	0.001076	0.028633	0.146381	0.002134	0.082302
0_Mirobe;1_Bacteria;2_Proteobacteria;3_Alphaproteobacteria;4_Rhizobiales;5_Methylobacteriaceae	8271	814	140	316	653	102	176	947	414	495	209	1689	346	768	488	14	213	53	45	19	4	15	16	3	6	14	22	53	71	43	8	82	20	1	6	5	1	0.74243	0.121943	0.209867	0.523166	0.08972	0.146966	0.695715	0.445357	0.372979	0.164482	1.201228	0.271204
0_Mirobe;1_Bacteria;2_Proteobacteria;3_Alphaproteobacteria;4_Rhizobiales;5_Methylobacteriaceae;6_Meganema	692	1	26	80	42	1	3	22	2	3	44	2	131	238	0	4	0	11	1	0	3	1	0	0	0	0	0	2	64	1	3	6	0	0	0	1	0	0.000912	0.022647	0.053131	0.033649	0.00088	0.002505	0.016162	0.002151	0.00226	0.034628	0.001422	0.102681
0_Mirobe;1_Bacteria;2_Proteobacteria;3_Alphaproteobacteria;4_Rhizobiales;5_Methylobacteriaceae;6_Methylobacterium	7138	812	111	233	523	101	84	922	411	327	163	1623	214	527	486	9	211	41	42	19	1	14	15	3	2	14	22	47	7	41	5	76	20	1	6	4	1	0.740606	0.096683	0.154744	0.419014	0.08884	0.070143	0.677349	0.44213	0.246392	0.12828	1.154289	0.167739
0_Mirobe;1_Bacteria;2_Proteobacteria;3_Alphaproteobacteria;4_Rhizobiales;5_Methylobacteriaceae;6_Methylobacterium;7_Methylobacterium_aquaticum	1504	4	5	140	269	5	52	29	51	223	142	8	3	248	257	1	4	20	3	0	1	2	8	0	1	1	1	4	6	0	0	7	8	0	0	1	0	0.003648	0.004355	0.092979	0.215516	0.004398	0.043422	0.021305	0.054863	0.168029	0.111753	0.00569	0.002351
0_Mirobe;1_Bacteria;2_Proteobacteria;3_Alphaproteobacteria;4_Rhizobiales;5_Methylobacteriaceae;6_Methylobacterium;7_Methylobacterium_hispanicum	2	0	0	0	0	0	0	0	1	0	0	0	0	0	0	0	0	0	0	1	0	0	0	0	0	0	0	0	0	0	0	0	0	0	0	0	0	0	0	0	0	0	0	0	0.001076	0	0	0	0
0_Mirobe;1_Bacteria;2_Proteobacteria;3_Alphaproteobacteria;4_Rhizobiales;5_Methylobacteriaceae;6_Methylobacterium;7_Others_of_Methylobacterium	5632	808	106	93	254	96	32	893	359	104	21	1615	211	279	229	8	207	21	39	18	0	12	7	3	1	13	21	43	1	41	5	69	12	1	6	3	1	0.736958	0.092328	0.061765	0.203498	0.084442	0.026721	0.656044	0.386191	0.078363	0.016527	1.148599	0.165388
0_Mirobe;1_Bacteria;2_Proteobacteria;3_Alphaproteobacteria;4_Rhizobiales;5_Methylobacteriaceae;6_Microvirga	96	1	2	0	88	0	1	0	0	0	0	0	1	1	0	0	0	0	1	0	0	0	1	0	0	0	0	0	0	0	0	0	0	0	0	0	0	0.000912	0.001742	0	0.070503	0	0.000835	0	0	0	0	0	0.000784
0_Mirobe;1_Bacteria;2_Proteobacteria;3_Alphaproteobacteria;4_Rhizobiales;5_Methylobacteriaceae;6_Others_of_Methylobacteriaceae	345	0	1	3	0	0	88	3	1	165	2	64	0	2	2	1	2	1	1	0	0	0	0	0	4	0	0	4	0	1	0	0	0	0	0	0	0	0	0.000871	0.001992	0	0	0.073483	0.002204	0.001076	0.124327	0.001574	0.045517	0
0_Mirobe;1_Bacteria;2_Proteobacteria;3_Alphaproteobacteria;4_Rhizobiales;5_Methylocystaceae	424	2	2	1	1	1	2	2	3	67	1	319	1	2	3	0	0	1	2	0	0	0	0	0	0	0	0	2	0	11	0	0	0	0	1	0	0	0.001824	0.001742	0.000664	0.000801	0.00088	0.00167	0.001469	0.003227	0.050484	0.000787	0.226875	0.000784
0_Mirobe;1_Bacteria;2_Proteobacteria;3_Alphaproteobacteria;4_Rhizobiales;5_Methylocystaceae;6_Methylopila	18	0	0	0	0	0	0	0	0	0	0	15	0	0	1	0	0	0	0	0	0	0	0	0	0	0	0	0	0	2	0	0	0	0	0	0	0	0	0	0	0	0	0	0	0	0	0	0.010668	0
0_Mirobe;1_Bacteria;2_Proteobacteria;3_Alphaproteobacteria;4_Rhizobiales;5_Methylocystaceae;6_Others_of_Methylocystaceae	406	2	2	1	1	1	2	2	3	67	1	304	1	2	2	0	0	1	2	0	0	0	0	0	0	0	0	2	0	9	0	0	0	0	1	0	0	0.001824	0.001742	0.000664	0.000801	0.00088	0.00167	0.001469	0.003227	0.050484	0.000787	0.216207	0.000784
0_Mirobe;1_Bacteria;2_Proteobacteria;3_Alphaproteobacteria;4_Rhizobiales;5_Others_of_Rhizobiales	8123	1059	36	297	519	123	1017	463	73	654	602	808	1361	145	506	45	18	19	19	50	122	18	12	2	22	14	4	13	5	22	61	2	9	1	1	0	1	0.965887	0.031357	0.197249	0.415809	0.10819	0.849233	0.340145	0.078528	0.492783	0.47377	0.574655	1.066791
0_Mirobe;1_Bacteria;2_Proteobacteria;3_Alphaproteobacteria;4_Rhizobiales;5_Phyllobacteriaceae	912	1	2	70	4	5	226	140	87	61	3	252	5	7	18	0	2	1	2	0	0	2	0	0	5	5	4	1	0	6	0	0	0	0	0	3	0	0.000912	0.001742	0.046489	0.003205	0.004398	0.188719	0.102851	0.09359	0.045963	0.002361	0.179224	0.003919
0_Mirobe;1_Bacteria;2_Proteobacteria;3_Alphaproteobacteria;4_Rhizobiales;5_Phyllobacteriaceae;6_Aminobacter	893	1	2	52	4	5	225	140	87	61	3	252	5	7	18	0	2	1	2	0	0	2	0	0	5	5	4	1	0	6	0	0	0	0	0	3	0	0.000912	0.001742	0.034535	0.003205	0.004398	0.187884	0.102851	0.09359	0.045963	0.002361	0.179224	0.003919
0_Mirobe;1_Bacteria;2_Proteobacteria;3_Alphaproteobacteria;4_Rhizobiales;5_Phyllobacteriaceae;6_Others_of_Phyllobacteriaceae	19	0	0	18	0	0	1	0	0	0	0	0	0	0	0	0	0	0	0	0	0	0	0	0	0	0	0	0	0	0	0	0	0	0	0	0	0	0	0	0.011954	0	0	0.000835	0	0	0	0	0	0
0_Mirobe;1_Bacteria;2_Proteobacteria;3_Alphaproteobacteria;4_Rhizobiales;5_Rhizobiaceae	28338	806	327	1046	1163	7353	1744	1003	330	1042	906	3214	849	4735	2715	66	80	63	69	36	8	34	23	186	83	74	49	20	20	90	18	99	62	0	4	0	21	0.735131	0.284823	0.694688	0.931764	6.467644	1.456307	0.736855	0.354995	0.78514	0.713015	2.285819	0.665471
0_Mirobe;1_Bacteria;2_Proteobacteria;3_Alphaproteobacteria;4_Rhizobiales;5_Rhizobiaceae;6_Kaistia	2	0	0	0	0	0	0	0	0	0	0	0	0	0	1	0	0	0	0	0	0	0	0	0	0	0	0	0	0	0	0	0	1	0	0	0	0	0	0	0	0	0	0	0	0	0	0	0	0
0_Mirobe;1_Bacteria;2_Proteobacteria;3_Alphaproteobacteria;4_Rhizobiales;5_Rhizobiaceae;6_Kaistia;7_Rhizobiales	2	0	0	0	0	0	0	0	0	0	0	0	0	0	1	0	0	0	0	0	0	0	0	0	0	0	0	0	0	0	0	0	1	0	0	0	0	0	0	0	0	0	0	0	0	0	0	0	0
0_Mirobe;1_Bacteria;2_Proteobacteria;3_Alphaproteobacteria;4_Rhizobiales;5_Rhizobiaceae;6_Others_of_Rhizobiaceae	2858	70	46	303	311	88	337	133	50	183	273	395	64	272	129	19	2	4	4	3	0	4	6	50	44	3	4	2	5	34	0	13	3	0	3	0	1	0.063845	0.040066	0.201233	0.249165	0.077404	0.281408	0.097709	0.053787	0.137889	0.214849	0.280927	0.050165
0_Mirobe;1_Bacteria;2_Proteobacteria;3_Alphaproteobacteria;4_Rhizobiales;5_Rhizobiaceae;6_Rhizobium	25478	736	281	743	852	7265	1407	870	280	859	633	2819	785	4463	2585	47	78	59	65	33	8	30	17	136	39	71	45	18	15	56	18	86	58	0	1	0	20	0.671286	0.244757	0.493455	0.682599	6.39024	1.174899	0.639146	0.301208	0.647251	0.498166	2.004892	0.615306
0_Mirobe;1_Bacteria;2_Proteobacteria;3_Alphaproteobacteria;4_Rhizobiales;5_Rhizobiaceae;6_Rhizobium;7_Neorhizobium_huautlense	35	3	0	1	3	7	3	0	0	1	1	2	1	10	3	0	0	0	0	0	0	0	0	0	0	0	0	0	0	0	0	0	0	0	0	0	0	0.002736	0	0.000664	0.002404	0.006157	0.002505	0	0	0.000753	0.000787	0.001422	0.000784
0_Mirobe;1_Bacteria;2_Proteobacteria;3_Alphaproteobacteria;4_Rhizobiales;5_Rhizobiaceae;6_Rhizobium;7_Others_of_Rhizobium	4080	110	48	131	252	924	186	122	46	154	115	754	117	588	382	9	16	5	10	6	1	5	5	14	4	6	7	2	5	15	3	14	13	0	0	0	11	0.100327	0.041809	0.087002	0.201895	0.812744	0.155317	0.089627	0.049484	0.116038	0.090504	0.53625	0.091709
0_Mirobe;1_Bacteria;2_Proteobacteria;3_Alphaproteobacteria;4_Rhizobiales;5_Rhizobiaceae;6_Rhizobium;7_Rhizobium_radiobacter	21363	623	233	611	597	6334	1218	748	234	704	517	2063	667	3865	2200	38	62	54	55	27	7	25	12	122	35	65	38	16	10	41	15	72	45	0	1	0	9	0.568223	0.202948	0.405789	0.4783	5.571339	1.017077	0.549519	0.251724	0.53046	0.406875	1.46722	0.522813
0_Mirobe;1_Bacteria;2_Proteobacteria;3_Alphaproteobacteria;4_Rhizobiales;5_Rhodobiaceae	69	0	0	15	0	0	0	1	0	0	51	0	0	0	0	0	0	0	0	0	0	0	0	0	0	0	0	0	2	0	0	0	0	0	0	0	0	0	0	0.009962	0	0	0	0.000735	0	0	0.040137	0	0
0_Mirobe;1_Bacteria;2_Proteobacteria;3_Alphaproteobacteria;4_Rhizobiales;5_Xanthobacteraceae	1535	126	3	40	9	7	335	468	68	104	60	164	4	29	47	3	4	12	3	0	1	1	0	0	6	14	15	2	1	6	0	2	1	0	0	0	0	0.114921	0.002613	0.026565	0.007211	0.006157	0.279738	0.343817	0.07315	0.078362	0.04722	0.116638	0.003135
0_Mirobe;1_Bacteria;2_Proteobacteria;3_Alphaproteobacteria;4_Rhizobiales;5_Xanthobacteraceae;6_Ancylobacter	77	0	0	1	0	0	0	0	61	1	0	0	0	0	1	0	0	11	0	0	0	0	0	0	0	0	2	0	0	0	0	0	0	0	0	0	0	0	0	0.000664	0	0	0	0	0.06562	0.000753	0	0	0
0_Mirobe;1_Bacteria;2_Proteobacteria;3_Alphaproteobacteria;4_Rhizobiales;5_Xanthobacteraceae;6_Others_of_Xanthobacteraceae	1394	126	3	39	5	7	335	468	7	103	4	164	4	29	46	1	4	1	2	0	1	1	0	0	6	14	13	2	0	6	0	2	1	0	0	0	0	0.114921	0.002613	0.025901	0.004006	0.006157	0.279738	0.343817	0.00753	0.077609	0.003148	0.116638	0.003135
0_Mirobe;1_Bacteria;2_Proteobacteria;3_Alphaproteobacteria;4_Rhizobiales;5_Xanthobacteraceae;6_Variibacter	64	0	0	0	4	0	0	0	0	0	56	0	0	0	0	2	0	0	1	0	0	0	0	0	0	0	0	0	1	0	0	0	0	0	0	0	0	0	0	0	0.003205	0	0	0	0	0	0.044072	0	0
0_Mirobe;1_Bacteria;2_Proteobacteria;3_Alphaproteobacteria;4_Rhizobiales;5_alphaI_cluster	281	1	0	74	25	0	2	0	0	0	122	0	2	0	2	35	0	0	1	0	0	2	1	0	0	0	0	0	2	0	0	0	0	9	0	0	3	0.000912	0	0.049146	0.020029	0	0.00167	0	0	0	0.096013	0	0.001568
0_Mirobe;1_Bacteria;2_Proteobacteria;3_Alphaproteobacteria;4_Rhodobacterales	23170	2998	956	810	979	618	942	2841	305	1169	1476	4783	1011	1566	1158	75	63	315	163	71	33	20	27	23	21	83	37	23	325	120	18	50	29	3	43	13	3	2.734403	0.832694	0.537951	0.784347	0.543589	0.786606	2.087145	0.328103	0.880831	1.1616	3.401703	0.792451
0_Mirobe;1_Bacteria;2_Proteobacteria;3_Alphaproteobacteria;4_Rhodobacterales;5_Rhodobacteraceae	23170	2998	956	810	979	618	942	2841	305	1169	1476	4783	1011	1566	1158	75	63	315	163	71	33	20	27	23	21	83	37	23	325	120	18	50	29	3	43	13	3	2.734403	0.832694	0.537951	0.784347	0.543589	0.786606	2.087145	0.328103	0.880831	1.1616	3.401703	0.792451
0_Mirobe;1_Bacteria;2_Proteobacteria;3_Alphaproteobacteria;4_Rhodobacterales;5_Rhodobacteraceae;6_Amaricoccus	36	0	0	0	0	0	1	0	0	31	0	0	0	0	1	0	0	1	1	0	0	0	0	0	0	0	0	1	0	0	0	0	0	0	0	0	0	0	0	0	0	0	0.000835	0	0	0.023358	0	0	0
0_Mirobe;1_Bacteria;2_Proteobacteria;3_Alphaproteobacteria;4_Rhodobacterales;5_Rhodobacteraceae;6_Cereibacter	352	328	0	0	0	0	2	2	0	0	3	3	0	1	2	1	1	3	0	6	0	0	0	0	0	0	0	0	0	0	0	0	0	0	0	0	0	0.299161	0	0	0	0	0.00167	0.001469	0	0	0.002361	0.002134	0
0_Mirobe;1_Bacteria;2_Proteobacteria;3_Alphaproteobacteria;4_Rhodobacterales;5_Rhodobacteraceae;6_Gemmobacter	1945	30	102	286	93	28	8	349	99	238	516	8	3	3	1	37	9	3	0	4	5	6	1	3	0	17	3	5	84	1	0	0	0	0	2	1	0	0.027362	0.088844	0.189944	0.074509	0.024629	0.00668	0.256393	0.106499	0.179332	0.406088	0.00569	0.002351
0_Mirobe;1_Bacteria;2_Proteobacteria;3_Alphaproteobacteria;4_Rhodobacterales;5_Rhodobacteraceae;6_Others_of_Rhodobacteraceae	10905	2463	578	277	340	240	437	985	51	466	129	1786	945	690	653	13	24	284	65	51	23	5	7	12	11	24	22	8	144	60	17	31	16	1	40	7	0	2.246443	0.503449	0.183966	0.272398	0.211102	0.364912	0.723632	0.054863	0.351126	0.101522	1.270214	0.740718
0_Mirobe;1_Bacteria;2_Proteobacteria;3_Alphaproteobacteria;4_Rhodobacterales;5_Rhodobacteraceae;6_Pacificibacter	15	0	0	0	0	13	0	2	0	0	0	0	0	0	0	0	0	0	0	0	0	0	0	0	0	0	0	0	0	0	0	0	0	0	0	0	0	0	0	0	0	0.011435	0	0.001469	0	0	0	0	0
0_Mirobe;1_Bacteria;2_Proteobacteria;3_Alphaproteobacteria;4_Rhodobacterales;5_Rhodobacteraceae;6_Paracoccus	7644	173	121	178	287	301	429	1498	152	431	135	2319	49	769	497	7	7	5	95	7	2	9	12	8	6	41	6	8	4	46	1	18	13	2	0	5	3	0.157789	0.105393	0.118216	0.229937	0.264758	0.358232	1.100508	0.163513	0.324756	0.106244	1.64929	0.038408
0_Mirobe;1_Bacteria;2_Proteobacteria;3_Alphaproteobacteria;4_Rhodobacterales;5_Rhodobacteraceae;6_Pseudophaeobacter	253	0	0	0	0	28	2	2	1	1	205	1	1	1	2	0	0	0	1	0	0	0	0	0	0	0	0	1	7	0	0	0	0	0	0	0	0	0	0	0	0	0.024629	0.00167	0.001469	0.001076	0.000753	0.161333	0.000711	0.000784
0_Mirobe;1_Bacteria;2_Proteobacteria;3_Alphaproteobacteria;4_Rhodobacterales;5_Rhodobacteraceae;6_Rhodobacter	2	0	0	0	0	0	0	1	0	0	0	0	0	0	0	0	0	0	0	0	0	0	0	0	0	0	0	0	1	0	0	0	0	0	0	0	0	0	0	0	0	0	0	0.000735	0	0	0	0	0
0_Mirobe;1_Bacteria;2_Proteobacteria;3_Alphaproteobacteria;4_Rhodobacterales;5_Rhodobacteraceae;6_Roseobacter_clade_CHAB-I-5_lineage	77	0	0	0	0	2	1	0	1	0	3	0	8	0	0	0	18	0	0	1	0	0	0	0	0	1	6	0	36	0	0	0	0	0	0	0	0	0	0	0	0	0.001759	0.000835	0	0.001076	0	0.002361	0	0.006271
0_Mirobe;1_Bacteria;2_Proteobacteria;3_Alphaproteobacteria;4_Rhodobacterales;5_Rhodobacteraceae;6_Rubellimicrobium	924	2	46	1	101	2	60	1	0	1	3	663	2	1	2	0	3	17	0	0	0	0	3	0	4	0	0	0	0	12	0	0	0	0	0	0	0	0.001824	0.040067	0.000664	0.080918	0.001759	0.050102	0.000735	0	0.000753	0.002361	0.47153	0.001568
0_Mirobe;1_Bacteria;2_Proteobacteria;3_Alphaproteobacteria;4_Rhodobacterales;5_Rhodobacteraceae;6_Tabrizicola	1017	2	109	68	158	4	2	1	1	1	482	3	3	101	0	17	1	2	1	2	3	0	4	0	0	0	0	0	49	1	0	1	0	0	1	0	0	0.001824	0.094941	0.045161	0.126585	0.003518	0.00167	0.000735	0.001076	0.000753	0.37933	0.002134	0.002351
0_Mirobe;1_Bacteria;2_Proteobacteria;3_Alphaproteobacteria;4_Rhodospirillales	13791	65	696	3517	1428	258	684	704	135	714	2340	1144	91	140	369	620	414	139	31	2	17	70	32	4	13	16	12	11	54	20	2	4	6	20	15	3	1	0.059283	0.606229	2.335773	1.144074	0.226939	0.571163	0.517197	0.145225	0.537992	1.841562	0.813621	0.071329
0_Mirobe;1_Bacteria;2_Proteobacteria;3_Alphaproteobacteria;4_Rhodospirillales;5_Acetobacteraceae	2102	17	4	197	91	8	116	7	55	405	49	767	5	18	295	0	22	3	6	0	0	4	1	1	1	0	9	6	0	10	1	0	4	0	0	0	0	0.015504	0.003484	0.130834	0.072906	0.007039	0.096863	0.005143	0.059166	0.305164	0.038563	0.545497	0.003919
0_Mirobe;1_Bacteria;2_Proteobacteria;3_Alphaproteobacteria;4_Rhodospirillales;5_Acetobacteraceae;6_Craurococcus	25	0	0	0	6	2	3	0	0	0	0	3	1	1	0	0	0	0	0	0	0	0	0	1	0	0	7	1	0	0	0	0	0	0	0	0	0	0	0	0	0.004807	0.001759	0.002505	0	0	0	0	0.002134	0.000784
0_Mirobe;1_Bacteria;2_Proteobacteria;3_Alphaproteobacteria;4_Rhodospirillales;5_Acetobacteraceae;6_Others_of_Acetobacteraceae	1292	7	2	3	83	3	49	5	50	34	47	719	4	8	251	0	3	2	4	0	0	1	1	0	1	0	1	1	0	10	0	0	3	0	0	0	0	0.006384	0.001742	0.001992	0.066497	0.00264	0.040916	0.003674	0.053787	0.025618	0.036989	0.511359	0.003135
0_Mirobe;1_Bacteria;2_Proteobacteria;3_Alphaproteobacteria;4_Rhodospirillales;5_Acetobacteraceae;6_Roseococcus	6	1	0	1	0	0	0	0	0	4	0	0	0	0	0	0	0	0	0	0	0	0	0	0	0	0	0	0	0	0	0	0	0	0	0	0	0	0.000912	0	0.000664	0	0	0	0	0	0.003014	0	0	0
0_Mirobe;1_Bacteria;2_Proteobacteria;3_Alphaproteobacteria;4_Rhodospirillales;5_Acetobacteraceae;6_Roseomonas	779	9	2	193	2	3	64	2	5	367	2	45	0	9	44	0	19	1	2	0	0	3	0	0	0	0	1	4	0	0	1	0	1	0	0	0	0	0.008208	0.001742	0.128178	0.001602	0.00264	0.053442	0.001469	0.005379	0.276532	0.001574	0.032004	0
0_Mirobe;1_Bacteria;2_Proteobacteria;3_Alphaproteobacteria;4_Rhodospirillales;5_Acetobacteraceae;6_Roseomonas;7_Others_of_Roseomonas	459	7	1	115	2	2	1	0	5	213	1	44	0	0	44	0	17	0	1	0	0	2	0	0	0	0	1	1	0	0	1	0	1	0	0	0	0	0.006384	0.000871	0.076375	0.001602	0.00176	0.000835	0	0.005379	0.160494	0.000787	0.031293	0
0_Mirobe;1_Bacteria;2_Proteobacteria;3_Alphaproteobacteria;4_Rhodospirillales;5_Acetobacteraceae;6_Roseomonas;7_Roseomonas_aerilata	64	0	0	0	0	1	62	0	0	0	0	0	0	1	0	0	0	0	0	0	0	0	0	0	0	0	0	0	0	0	0	0	0	0	0	0	0	0	0	0	0	0.00088	0.051772	0	0	0	0	0	0
0_Mirobe;1_Bacteria;2_Proteobacteria;3_Alphaproteobacteria;4_Rhodospirillales;5_Acetobacteraceae;6_Roseomonas;7_Roseomonas_frigidaquae	256	2	1	78	0	0	1	2	0	154	1	1	0	8	0	0	2	1	1	0	0	1	0	0	0	0	0	3	0	0	0	0	0	0	0	0	0	0.001824	0.000871	0.051803	0	0	0.000835	0.001469	0	0.116038	0.000787	0.000711	0
0_Mirobe;1_Bacteria;2_Proteobacteria;3_Alphaproteobacteria;4_Rhodospirillales;5_I-10	231	1	208	0	1	1	0	1	6	2	0	0	0	4	0	0	0	0	2	0	5	0	0	0	0	0	0	0	0	0	0	0	0	0	0	0	0	0.000912	0.181172	0	0.000801	0.00088	0	0.000735	0.006454	0.001507	0	0	0
0_Mirobe;1_Bacteria;2_Proteobacteria;3_Alphaproteobacteria;4_Rhodospirillales;5_JG37-AG-20	2	0	0	0	0	0	0	0	0	0	0	0	0	0	0	0	0	0	1	0	0	0	0	0	0	0	0	0	0	0	0	0	0	0	0	0	1	0	0	0	0	0	0	0	0	0	0	0	0
0_Mirobe;1_Bacteria;2_Proteobacteria;3_Alphaproteobacteria;4_Rhodospirillales;5_Others_of_Rhodospirillales	1702	4	7	386	12	12	364	560	1	47	146	4	6	25	3	72	7	2	4	0	1	10	0	0	6	15	0	0	5	0	0	1	0	2	0	0	0	0.003648	0.006097	0.256358	0.009613	0.010556	0.303953	0.411405	0.001076	0.035414	0.114901	0.002844	0.004703
0_Mirobe;1_Bacteria;2_Proteobacteria;3_Alphaproteobacteria;4_Rhodospirillales;5_Rhodospirillaceae	9754	43	477	2934	1324	237	204	136	73	260	2145	373	80	93	71	548	385	134	18	2	11	56	31	3	6	1	3	5	49	10	1	3	2	18	15	3	0	0.039219	0.415476	1.948581	1.060754	0.208464	0.170347	0.099914	0.078529	0.195907	1.688098	0.26528	0.062707
0_Mirobe;1_Bacteria;2_Proteobacteria;3_Alphaproteobacteria;4_Rhodospirillales;5_Rhodospirillaceae;6_Defluviicoccus	8448	16	391	2757	1291	113	30	113	52	143	2138	23	73	34	20	545	381	126	14	0	10	52	29	2	0	1	2	3	49	1	1	2	1	18	15	2	0	0.014593	0.340568	1.831029	1.034315	0.099394	0.025051	0.083017	0.055938	0.107749	1.682589	0.016357	0.05722
0_Mirobe;1_Bacteria;2_Proteobacteria;3_Alphaproteobacteria;4_Rhodospirillales;5_Rhodospirillaceae;6_Defluviicoccus;7_Defluviicoccus_vanus	76	1	0	0	0	0	0	0	0	1	69	0	0	0	0	0	0	1	0	0	0	0	1	0	0	0	0	0	3	0	0	0	0	0	0	0	0	0.000912	0	0	0	0	0	0	0	0.000753	0.054302	0	0
0_Mirobe;1_Bacteria;2_Proteobacteria;3_Alphaproteobacteria;4_Rhodospirillales;5_Rhodospirillaceae;6_Defluviicoccus;7_Others_of_Defluviicoccus	8372	15	391	2757	1291	113	30	113	52	142	2069	23	73	34	20	545	381	125	14	0	10	52	28	2	0	1	2	3	46	1	1	2	1	18	15	2	0	0.013681	0.340568	1.831029	1.034315	0.099394	0.025051	0.083017	0.055938	0.106996	1.628287	0.016357	0.05722
0_Mirobe;1_Bacteria;2_Proteobacteria;3_Alphaproteobacteria;4_Rhodospirillales;5_Rhodospirillaceae;6_Dongia	238	2	79	75	1	1	0	3	20	0	2	1	2	37	0	2	2	4	1	0	1	3	0	0	0	0	1	0	0	0	0	0	0	0	0	1	0	0.001824	0.068811	0.04981	0.000801	0.00088	0	0.002204	0.021515	0	0.001574	0.000711	0.001568
0_Mirobe;1_Bacteria;2_Proteobacteria;3_Alphaproteobacteria;4_Rhodospirillales;5_Rhodospirillaceae;6_Elstera	724	16	4	84	4	123	57	20	1	112	3	206	3	22	51	0	2	0	2	0	0	1	1	1	2	0	0	2	0	5	0	1	1	0	0	0	0	0.014593	0.003484	0.055788	0.003205	0.10819	0.047597	0.014693	0.001076	0.084391	0.002361	0.146509	0.002351
0_Mirobe;1_Bacteria;2_Proteobacteria;3_Alphaproteobacteria;4_Rhodospirillales;5_Rhodospirillaceae;6_Ferrovibrio	157	9	0	18	0	0	117	0	0	1	1	0	1	0	0	0	0	3	1	2	0	0	0	0	4	0	0	0	0	0	0	0	0	0	0	0	0	0.008209	0	0.011954	0	0	0.097699	0	0	0.000753	0.000787	0	0.000784
0_Mirobe;1_Bacteria;2_Proteobacteria;3_Alphaproteobacteria;4_Rhodospirillales;5_Rhodospirillaceae;6_Ferrovibrio;7_alpha_proteobacterium_OR-84	157	9	0	18	0	0	117	0	0	1	1	0	1	0	0	0	0	3	1	2	0	0	0	0	4	0	0	0	0	0	0	0	0	0	0	0	0	0.008209	0	0.011954	0	0	0.097699	0	0	0.000753	0.000787	0	0.000784
0_Mirobe;1_Bacteria;2_Proteobacteria;3_Alphaproteobacteria;4_Rhodospirillales;5_Rhodospirillaceae;6_Others_of_Rhodospirillaceae	156	0	2	0	1	0	0	0	0	4	1	143	0	0	0	0	0	1	0	0	0	0	0	0	0	0	0	0	0	4	0	0	0	0	0	0	0	0	0.001742	0	0.000801	0	0	0	0	0.003014	0.000787	0.101703	0
0_Mirobe;1_Bacteria;2_Proteobacteria;3_Alphaproteobacteria;4_Rhodospirillales;5_Rhodospirillaceae;6_Skermanella	31	0	1	0	27	0	0	0	0	0	0	0	1	0	0	1	0	0	0	0	0	0	1	0	0	0	0	0	0	0	0	0	0	0	0	0	0	0	0.000871	0	0.021632	0	0	0	0	0	0	0	0.000784
0_Mirobe;1_Bacteria;2_Proteobacteria;3_Alphaproteobacteria;4_Rickettsiales	1875	7	51	81	7	113	175	567	13	304	67	129	25	100	136	2	4	0	5	0	0	1	0	1	2	3	8	3	0	3	64	4	0	0	0	0	0	0.006384	0.044421	0.053795	0.005608	0.099394	0.146131	0.416547	0.013984	0.229062	0.052729	0.091745	0.019596
0_Mirobe;1_Bacteria;2_Proteobacteria;3_Alphaproteobacteria;4_Rickettsiales;5_Mitochondria	913	1	36	69	2	108	4	567	0	49	66	1	2	1	1	1	0	0	2	0	0	0	0	0	0	3	0	0	0	0	0	0	0	0	0	0	0	0.000912	0.031356	0.045826	0.001602	0.094996	0.00334	0.416547	0	0.03692	0.051942	0.000711	0.001568
0_Mirobe;1_Bacteria;2_Proteobacteria;3_Alphaproteobacteria;4_Rickettsiales;5_Mitochondria;6_Others_of_Mitochondria	732	1	36	5	1	2	1	567	0	46	65	0	1	1	0	1	0	0	2	0	0	0	0	0	0	3	0	0	0	0	0	0	0	0	0	0	0	0.000912	0.031356	0.003321	0.000801	0.001759	0.000835	0.416547	0	0.03466	0.051155	0	0.000784
0_Mirobe;1_Bacteria;2_Proteobacteria;3_Alphaproteobacteria;4_Rickettsiales;5_Mitochondria;6_Schrenkiella_parvula	181	0	0	64	1	106	3	0	0	3	1	1	1	0	1	0	0	0	0	0	0	0	0	0	0	0	0	0	0	0	0	0	0	0	0	0	0	0	0	0.042505	0.000801	0.093237	0.002505	0	0	0.00226	0.000787	0.000711	0.000784
0_Mirobe;1_Bacteria;2_Proteobacteria;3_Alphaproteobacteria;4_Rickettsiales;5_Mitochondria;6_Schrenkiella_parvula;7_Schrenkiella_parvula	181	0	0	64	1	106	3	0	0	3	1	1	1	0	1	0	0	0	0	0	0	0	0	0	0	0	0	0	0	0	0	0	0	0	0	0	0	0	0	0.042505	0.000801	0.093237	0.002505	0	0	0.00226	0.000787	0.000711	0.000784
0_Mirobe;1_Bacteria;2_Proteobacteria;3_Alphaproteobacteria;4_Rickettsiales;5_Others_of_Rickettsiales	230	2	1	0	0	2	166	0	0	0	0	2	1	3	50	0	0	0	0	0	0	0	0	1	2	0	0	0	0	0	0	0	0	0	0	0	0	0.001824	0.000871	0	0	0.001759	0.138616	0	0	0	0	0.001422	0.000784
0_Mirobe;1_Bacteria;2_Proteobacteria;3_Alphaproteobacteria;4_Rickettsiales;5_Rickettsiaceae	35	0	12	0	0	0	1	0	13	0	0	0	0	1	0	0	1	0	0	0	0	0	0	0	0	0	7	0	0	0	0	0	0	0	0	0	0	0	0.010452	0	0	0	0.000835	0	0.013984	0	0	0	0
0_Mirobe;1_Bacteria;2_Proteobacteria;3_Alphaproteobacteria;4_Rickettsiales;5_Rickettsiaceae;6_Candidatus_Trichorickettsia	9	0	0	0	0	0	0	0	2	0	0	0	0	0	0	0	0	0	0	0	0	0	0	0	0	0	7	0	0	0	0	0	0	0	0	0	0	0	0	0	0	0	0	0	0.002151	0	0	0	0
0_Mirobe;1_Bacteria;2_Proteobacteria;3_Alphaproteobacteria;4_Rickettsiales;5_Rickettsiaceae;6_Candidatus_Trichorickettsia;7_Candidatus_Trichorickettsia_mobilis	9	0	0	0	0	0	0	0	2	0	0	0	0	0	0	0	0	0	0	0	0	0	0	0	0	0	7	0	0	0	0	0	0	0	0	0	0	0	0	0	0	0	0	0	0.002151	0	0	0	0
0_Mirobe;1_Bacteria;2_Proteobacteria;3_Alphaproteobacteria;4_Rickettsiales;5_Rickettsiaceae;6_Others_of_Rickettsiaceae	26	0	12	0	0	0	1	0	11	0	0	0	0	1	0	0	1	0	0	0	0	0	0	0	0	0	0	0	0	0	0	0	0	0	0	0	0	0	0.010452	0	0	0	0.000835	0	0.011833	0	0	0	0
0_Mirobe;1_Bacteria;2_Proteobacteria;3_Alphaproteobacteria;4_Rickettsiales;5_SAR116_clade	67	0	0	0	0	0	0	0	0	0	0	0	2	0	0	0	0	0	0	0	0	0	0	0	0	0	1	0	0	0	64	0	0	0	0	0	0	0	0	0	0	0	0	0	0	0	0	0	0.001568
0_Mirobe;1_Bacteria;2_Proteobacteria;3_Alphaproteobacteria;4_Rickettsiales;5_SAR116_clade;6_Candidatus_Puniceispirillum	67	0	0	0	0	0	0	0	0	0	0	0	2	0	0	0	0	0	0	0	0	0	0	0	0	0	1	0	0	0	64	0	0	0	0	0	0	0	0	0	0	0	0	0	0	0	0	0	0.001568
0_Mirobe;1_Bacteria;2_Proteobacteria;3_Alphaproteobacteria;4_Rickettsiales;5_SM2D12	630	4	2	12	5	3	4	0	0	255	1	126	20	95	85	1	3	0	3	0	0	1	0	0	0	0	0	3	0	3	0	4	0	0	0	0	0	0.003648	0.001742	0.007969	0.004006	0.002639	0.00334	0	0	0.192142	0.000787	0.089612	0.015676
0_Mirobe;1_Bacteria;2_Proteobacteria;3_Alphaproteobacteria;4_Rickettsiales;5_SM2D12;6_Others_of_SM2D12	595	4	2	2	5	2	2	0	0	255	1	126	3	93	83	1	3	0	3	0	0	0	0	0	0	0	0	3	0	3	0	4	0	0	0	0	0	0.003648	0.001742	0.001328	0.004006	0.001759	0.00167	0	0	0.192142	0.000787	0.089612	0.002351
0_Mirobe;1_Bacteria;2_Proteobacteria;3_Alphaproteobacteria;4_Rickettsiales;5_SM2D12;6_unidentified_marine_bacterioplankton	35	0	0	10	0	1	2	0	0	0	0	0	17	2	2	0	0	0	0	0	0	1	0	0	0	0	0	0	0	0	0	0	0	0	0	0	0	0	0	0.006641	0	0.00088	0.00167	0	0	0	0	0	0.013325
0_Mirobe;1_Bacteria;2_Proteobacteria;3_Alphaproteobacteria;4_Rickettsiales;5_SM2D12;6_unidentified_marine_bacterioplankton;7_unidentified_marine_bacterioplankton	35	0	0	10	0	1	2	0	0	0	0	0	17	2	2	0	0	0	0	0	0	1	0	0	0	0	0	0	0	0	0	0	0	0	0	0	0	0	0	0.006641	0	0.00088	0.00167	0	0	0	0	0	0.013325
0_Mirobe;1_Bacteria;2_Proteobacteria;3_Alphaproteobacteria;4_SAR11_clade	16	0	0	0	0	0	0	0	0	0	0	0	16	0	0	0	0	0	0	0	0	0	0	0	0	0	0	0	0	0	0	0	0	0	0	0	0	0	0	0	0	0	0	0	0	0	0	0	0.012541
0_Mirobe;1_Bacteria;2_Proteobacteria;3_Alphaproteobacteria;4_SAR11_clade;5_Surface_1	16	0	0	0	0	0	0	0	0	0	0	0	16	0	0	0	0	0	0	0	0	0	0	0	0	0	0	0	0	0	0	0	0	0	0	0	0	0	0	0	0	0	0	0	0	0	0	0	0.012541
0_Mirobe;1_Bacteria;2_Proteobacteria;3_Alphaproteobacteria;4_Sphingomonadales	33225	2959	691	1218	1280	6548	1990	1917	606	2218	2115	3422	1077	2971	2336	61	206	81	81	143	33	81	37	336	138	62	61	56	52	164	22	60	55	6	39	37	66	2.698831	0.601873	0.80892	1.025499	5.759574	1.661724	1.408328	0.651902	1.671246	1.664488	2.433748	0.844183
0_Mirobe;1_Bacteria;2_Proteobacteria;3_Alphaproteobacteria;4_Sphingomonadales;5_7B-8	83	75	1	0	1	0	2	0	0	1	0	0	0	1	0	0	0	0	1	1	0	0	0	0	0	0	0	0	0	0	0	0	0	0	0	0	0	0.068406	0.000871	0	0.000801	0	0.00167	0	0	0.000753	0	0	0
0_Mirobe;1_Bacteria;2_Proteobacteria;3_Alphaproteobacteria;4_Sphingomonadales;5_AKYG937	27	0	0	0	0	0	0	0	0	0	0	19	0	0	0	0	0	1	0	0	0	0	0	0	0	0	0	0	0	2	0	0	0	0	0	5	0	0	0	0	0	0	0	0	0	0	0	0.013513	0
0_Mirobe;1_Bacteria;2_Proteobacteria;3_Alphaproteobacteria;4_Sphingomonadales;5_Erythrobacteraceae	1574	68	6	36	6	126	112	104	47	146	106	421	7	164	117	3	3	13	4	2	0	1	0	3	3	1	1	3	2	59	0	7	3	0	0	0	0	0.062021	0.005226	0.023909	0.004807	0.110829	0.093524	0.076404	0.05056	0.11001	0.083421	0.299418	0.005487
0_Mirobe;1_Bacteria;2_Proteobacteria;3_Alphaproteobacteria;4_Sphingomonadales;5_M05-Pitesti	107	1	13	0	18	0	24	1	0	4	0	0	0	43	1	0	0	0	0	0	1	0	0	0	1	0	0	0	0	0	0	0	0	0	0	0	0	0.000912	0.011323	0	0.014421	0	0.020041	0.000735	0	0.003014	0	0	0
0_Mirobe;1_Bacteria;2_Proteobacteria;3_Alphaproteobacteria;4_Sphingomonadales;5_Others_of_Sphingomonadales	4931	633	30	65	175	81	852	168	36	434	326	759	119	730	362	6	10	9	5	15	2	1	4	2	15	10	1	19	9	25	4	16	7	0	1	0	0	0.577344	0.026131	0.043169	0.140205	0.071247	0.711452	0.123421	0.038727	0.327015	0.256559	0.539806	0.093276
0_Mirobe;1_Bacteria;2_Proteobacteria;3_Alphaproteobacteria;4_Sphingomonadales;5_Sphingomonadaceae	26503	2182	641	1117	1080	6341	1000	1644	523	1633	1683	2223	951	2033	1856	52	193	58	71	125	30	79	33	331	119	51	59	34	41	78	18	37	45	6	38	32	66	1.990148	0.558322	0.741842	0.865265	5.577498	0.835037	1.207768	0.562615	1.230454	1.324508	1.581011	0.74542
0_Mirobe;1_Bacteria;2_Proteobacteria;3_Alphaproteobacteria;4_Sphingomonadales;5_Sphingomonadaceae;6_Novosphingobium	287	1	0	16	2	2	3	1	1	2	7	1	0	0	240	1	2	0	2	0	0	0	0	0	0	0	0	0	1	0	0	0	5	0	0	0	0	0.000912	0	0.010626	0.001602	0.001759	0.002505	0.000735	0.001076	0.001507	0.005509	0.000711	0
0_Mirobe;1_Bacteria;2_Proteobacteria;3_Alphaproteobacteria;4_Sphingomonadales;5_Sphingomonadaceae;6_Novosphingobium;7_Novosphingobium_aromaticivorans	17	0	0	16	0	0	0	0	0	0	0	0	0	0	0	0	0	0	1	0	0	0	0	0	0	0	0	0	0	0	0	0	0	0	0	0	0	0	0	0.010626	0	0	0	0	0	0	0	0	0
0_Mirobe;1_Bacteria;2_Proteobacteria;3_Alphaproteobacteria;4_Sphingomonadales;5_Sphingomonadaceae;6_Novosphingobium;7_Others_of_Novosphingobium	270	1	0	0	2	2	3	1	1	2	7	1	0	0	240	1	2	0	1	0	0	0	0	0	0	0	0	0	1	0	0	0	5	0	0	0	0	0.000912	0	0	0.001602	0.001759	0.002505	0.000735	0.001076	0.001507	0.005509	0.000711	0
0_Mirobe;1_Bacteria;2_Proteobacteria;3_Alphaproteobacteria;4_Sphingomonadales;5_Sphingomonadaceae;6_Others_of_Sphingomonadaceae	2758	173	59	51	47	92	51	700	85	122	536	487	26	218	5	13	6	4	14	4	2	0	0	2	2	10	1	3	15	21	1	5	0	0	1	2	0	0.157789	0.05139	0.033871	0.037655	0.080923	0.042587	0.514256	0.091439	0.091925	0.421828	0.346357	0.020379
0_Mirobe;1_Bacteria;2_Proteobacteria;3_Alphaproteobacteria;4_Sphingomonadales;5_Sphingomonadaceae;6_Sandaracinobacter	2311	390	10	226	15	50	15	55	127	194	138	274	376	44	212	3	8	15	6	39	0	5	2	4	0	1	7	5	3	4	6	2	9	2	0	1	63	0.35571	0.00871	0.150095	0.012018	0.04398	0.012525	0.040406	0.136619	0.146178	0.108605	0.194871	0.294719
0_Mirobe;1_Bacteria;2_Proteobacteria;3_Alphaproteobacteria;4_Sphingomonadales;5_Sphingomonadaceae;6_Sphingobium	5287	48	207	276	203	192	435	232	232	470	159	851	305	874	610	10	12	9	9	1	4	6	4	3	10	3	11	7	3	13	3	15	13	0	32	25	0	0.043779	0.180301	0.183303	0.162638	0.168882	0.363242	0.170439	0.249572	0.354142	0.125131	0.605237	0.239067
0_Mirobe;1_Bacteria;2_Proteobacteria;3_Alphaproteobacteria;4_Sphingomonadales;5_Sphingomonadaceae;6_Sphingomonas	13097	790	324	352	468	5941	317	642	52	735	537	381	144	697	767	24	158	25	31	60	16	14	18	320	101	37	30	17	11	37	5	14	17	3	5	4	3	0.72054	0.282209	0.233776	0.374948	5.22566	0.264707	0.471647	0.055939	0.553818	0.422615	0.270969	0.112872
0_Mirobe;1_Bacteria;2_Proteobacteria;3_Alphaproteobacteria;4_Sphingomonadales;5_Sphingomonadaceae;6_Sphingomonas;7_Others_of_Sphingomonas	3527	677	128	107	239	83	132	589	4	454	11	85	33	483	311	8	4	7	9	51	3	6	3	3	10	33	0	9	0	22	0	8	13	0	0	2	0	0.617475	0.11149	0.071062	0.19148	0.073007	0.110225	0.43271	0.004303	0.342086	0.008657	0.060452	0.025867
0_Mirobe;1_Bacteria;2_Proteobacteria;3_Alphaproteobacteria;4_Sphingomonadales;5_Sphingomonadaceae;6_Sphingomonas;7_Sphingomonas_koreensis	3133	92	172	223	193	76	159	32	36	257	503	272	95	152	440	4	138	4	6	8	9	7	13	177	7	2	0	8	11	15	5	6	4	0	4	1	2	0.083911	0.149815	0.148103	0.154626	0.066849	0.132771	0.023509	0.038727	0.193648	0.395857	0.193448	0.074464
0_Mirobe;1_Bacteria;2_Proteobacteria;3_Alphaproteobacteria;4_Sphingomonadales;5_Sphingomonadaceae;6_Sphingomonas;7_Sphingomonas_paucimobilis	6437	21	24	22	36	5782	26	21	12	24	23	24	16	62	16	12	16	14	16	1	4	1	2	140	84	2	30	0	0	0	0	0	0	3	1	1	1	0.019154	0.020904	0.014611	0.028842	5.085804	0.021711	0.015428	0.012909	0.018084	0.018101	0.017069	0.012541
0_Mirobe;1_Bacteria;2_Proteobacteria;3_Alphaproteobacteria;4_Sphingomonadales;5_Sphingomonadaceae;6_Sphingopyxis	2193	576	40	196	343	60	13	10	18	109	302	105	86	191	10	0	6	4	6	18	8	54	9	2	0	0	10	2	8	1	3	1	1	1	0	0	0	0.525355	0.034841	0.130171	0.274802	0.052776	0.010855	0.007347	0.019364	0.082131	0.237672	0.074677	0.067409
0_Mirobe;1_Bacteria;2_Proteobacteria;3_Alphaproteobacteria;4_Sphingomonadales;5_Sphingomonadaceae;6_Sphingosinicella	245	83	1	0	1	4	1	2	8	1	1	123	0	0	12	0	1	1	2	2	0	0	0	0	0	0	0	0	0	2	0	0	0	0	0	0	0	0.075702	0.000871	0	0.000801	0.003518	0.000835	0.001469	0.008606	0.000753	0.000787	0.087478	0
0_Mirobe;1_Bacteria;2_Proteobacteria;3_Alphaproteobacteria;4_Sphingomonadales;5_Sphingomonadaceae;6_Zymomonas	325	121	0	0	1	0	165	2	0	0	3	1	14	9	0	1	0	0	1	1	0	0	0	0	6	0	0	0	0	0	0	0	0	0	0	0	0	0.110361	0	0	0.000801	0	0.137781	0.001469	0	0	0.002361	0.000711	0.010974
0_Mirobe;1_Bacteria;2_Proteobacteria;3_Betaproteobacteria	92847	2863	6587	12282	12119	2015	3233	7030	1634	5106	16066	4541	3828	2334	1514	2293	3339	371	528	599	770	366	384	224	455	308	333	279	515	143	158	135	68	100	221	45	61	2.61127	5.737404	8.156938	9.70941	1.772387	2.699673	5.164604	1.757764	3.847327	12.643824	3.22958	3.000496
0_Mirobe;1_Bacteria;2_Proteobacteria;3_Betaproteobacteria;4_Burkholderiales	39323	2630	3306	1997	2986	1270	2973	3234	1087	3159	1756	4267	3390	1737	1378	368	126	238	439	190	690	152	97	174	421	225	321	77	148	138	125	52	38	21	23	35	55	2.398758	2.87959	1.32628	2.3923	1.117086	2.482566	2.375866	1.169333	2.380282	1.381961	3.034713	2.657179
0_Mirobe;1_Bacteria;2_Proteobacteria;3_Betaproteobacteria;4_Burkholderiales;5_Alcaligenaceae	700	1	101	68	0	6	97	3	3	20	2	197	0	20	1	2	3	0	0	57	3	3	2	3	93	2	0	0	6	5	0	1	0	1	0	0	0	0.000912	0.087973	0.045161	0	0.005278	0.080998	0.002204	0.003227	0.015069	0.001574	0.140107	0
0_Mirobe;1_Bacteria;2_Proteobacteria;3_Betaproteobacteria;4_Burkholderiales;5_Alcaligenaceae;6_Achromobacter	23	0	1	0	0	0	0	0	2	0	0	0	0	0	0	0	0	0	0	19	0	0	1	0	0	0	0	0	0	0	0	0	0	0	0	0	0	0	0.000871	0	0	0	0	0	0.002151	0	0	0	0
0_Mirobe;1_Bacteria;2_Proteobacteria;3_Betaproteobacteria;4_Burkholderiales;5_Alcaligenaceae;6_Derxia	9	0	9	0	0	0	0	0	0	0	0	0	0	0	0	0	0	0	0	0	0	0	0	0	0	0	0	0	0	0	0	0	0	0	0	0	0	0	0.007839	0	0	0	0	0	0	0	0	0	0
0_Mirobe;1_Bacteria;2_Proteobacteria;3_Betaproteobacteria;4_Burkholderiales;5_Alcaligenaceae;6_Others_of_Alcaligenaceae	433	1	91	67	0	3	2	3	1	2	2	195	0	1	1	2	3	0	0	38	3	3	1	1	0	1	0	0	6	5	0	0	0	1	0	0	0	0.000912	0.079263	0.044497	0	0.002639	0.00167	0.002204	0.001076	0.001506	0.001574	0.138685	0
0_Mirobe;1_Bacteria;2_Proteobacteria;3_Betaproteobacteria;4_Burkholderiales;5_Alcaligenaceae;6_Sutterella	235	0	0	1	0	3	95	0	0	18	0	2	0	19	0	0	0	0	0	0	0	0	0	2	93	1	0	0	0	0	0	1	0	0	0	0	0	0	0	0.000664	0	0.002639	0.079328	0	0	0.013563	0	0.001422	0
0_Mirobe;1_Bacteria;2_Proteobacteria;3_Betaproteobacteria;4_Burkholderiales;5_Alcaligenaceae;6_Sutterella;7_Others_of_Sutterella	116	0	0	1	0	0	91	0	0	0	0	2	0	19	0	0	0	0	0	0	0	0	0	0	3	0	0	0	0	0	0	0	0	0	0	0	0	0	0	0.000664	0	0	0.075988	0	0	0	0	0.001422	0
0_Mirobe;1_Bacteria;2_Proteobacteria;3_Betaproteobacteria;4_Burkholderiales;5_Alcaligenaceae;6_Sutterella;7_Sutterella_wadsworthensis_3_1_45B	119	0	0	0	0	3	4	0	0	18	0	0	0	0	0	0	0	0	0	0	0	0	0	2	90	1	0	0	0	0	0	1	0	0	0	0	0	0	0	0	0	0.002639	0.00334	0	0	0.013563	0	0	0
0_Mirobe;1_Bacteria;2_Proteobacteria;3_Betaproteobacteria;4_Burkholderiales;5_Burkholderiaceae	8985	588	281	590	388	236	305	183	243	643	117	525	1759	294	590	4	22	84	291	30	609	116	16	150	287	145	203	17	91	26	64	3	23	3	4	6	49	0.5363	0.244756	0.391841	0.310855	0.207584	0.254686	0.134442	0.261406	0.484496	0.092078	0.373383	1.378754
0_Mirobe;1_Bacteria;2_Proteobacteria;3_Betaproteobacteria;4_Burkholderiales;5_Burkholderiaceae;6_Burkholderia-Paraburkholderia	63	0	0	0	0	0	0	1	0	59	0	0	0	0	0	0	0	0	1	0	0	0	0	0	0	0	0	2	0	0	0	0	0	0	0	0	0	0	0	0	0	0	0	0.000735	0	0.044456	0	0	0
0_Mirobe;1_Bacteria;2_Proteobacteria;3_Betaproteobacteria;4_Burkholderiales;5_Burkholderiaceae;6_Chitinimonas	132	0	0	0	1	0	0	0	1	0	1	123	0	0	0	0	2	0	2	0	0	0	0	0	0	0	0	0	0	2	0	0	0	0	0	0	0	0	0	0	0.000801	0	0	0	0.001076	0	0.000787	0.087478	0
0_Mirobe;1_Bacteria;2_Proteobacteria;3_Betaproteobacteria;4_Burkholderiales;5_Burkholderiaceae;6_Chitinimonas;7_Chitinimonas_taiwanensis	132	0	0	0	1	0	0	0	1	0	1	123	0	0	0	0	2	0	2	0	0	0	0	0	0	0	0	0	0	2	0	0	0	0	0	0	0	0	0	0	0.000801	0	0	0	0.001076	0	0.000787	0.087478	0
0_Mirobe;1_Bacteria;2_Proteobacteria;3_Betaproteobacteria;4_Burkholderiales;5_Burkholderiaceae;6_Limnobacter	19	0	0	0	0	18	0	0	0	1	0	0	0	0	0	0	0	0	0	0	0	0	0	0	0	0	0	0	0	0	0	0	0	0	0	0	0	0	0	0	0	0.015833	0	0	0	0.000753	0	0	0
0_Mirobe;1_Bacteria;2_Proteobacteria;3_Betaproteobacteria;4_Burkholderiales;5_Burkholderiaceae;6_Polynucleobacter	27	0	0	0	21	0	0	4	0	0	1	0	1	0	0	0	0	0	0	0	0	0	0	0	0	0	0	0	0	0	0	0	0	0	0	0	0	0	0	0	0.016825	0	0	0.002939	0	0	0.000787	0	0.000784
0_Mirobe;1_Bacteria;2_Proteobacteria;3_Betaproteobacteria;4_Burkholderiales;5_Burkholderiaceae;6_Ralstonia	8744	588	281	590	366	218	305	178	242	583	115	402	1758	294	590	4	20	84	288	30	609	116	16	150	287	145	203	15	91	24	64	3	23	3	4	6	49	0.5363	0.244756	0.391841	0.293229	0.191751	0.254686	0.130768	0.26033	0.439287	0.090504	0.285905	1.37797
0_Mirobe;1_Bacteria;2_Proteobacteria;3_Betaproteobacteria;4_Burkholderiales;5_Burkholderiaceae;6_Ralstonia;7_Others_of_Ralstonia	6376	583	276	157	312	159	168	174	233	558	107	30	1112	278	318	3	12	79	282	28	600	103	8	141	279	145	131	12	4	4	46	3	15	1	4	6	5	0.53174	0.240401	0.104269	0.249966	0.139855	0.140286	0.127829	0.250648	0.42045	0.084208	0.021336	0.871617
0_Mirobe;1_Bacteria;2_Proteobacteria;3_Betaproteobacteria;4_Burkholderiales;5_Burkholderiaceae;6_Ralstonia;7_Ralstonia_pickettii	2368	5	5	433	54	59	137	4	9	25	8	372	646	16	272	1	8	5	6	2	9	13	8	9	8	0	72	3	87	20	18	0	8	2	0	0	44	0.00456	0.004355	0.287572	0.043263	0.051896	0.1144	0.002939	0.009682	0.018837	0.006296	0.264569	0.506353
0_Mirobe;1_Bacteria;2_Proteobacteria;3_Betaproteobacteria;4_Burkholderiales;5_Comamonadaceae	28042	1931	2814	1289	2291	1014	2480	2513	807	2494	1632	3540	1598	1275	766	357	95	153	146	49	75	32	71	21	40	66	117	59	42	107	60	36	14	17	7	29	5	1.761218	2.451049	0.856071	1.835487	0.89191	2.070894	1.846181	0.868125	1.87921	1.284374	2.517667	1.252559
0_Mirobe;1_Bacteria;2_Proteobacteria;3_Betaproteobacteria;4_Burkholderiales;5_Comamonadaceae;6_Acidovorax	682	1	327	4	38	40	2	173	4	2	0	10	17	4	15	0	2	0	0	4	14	0	22	0	0	2	0	0	1	0	0	0	0	0	0	0	0	0.000912	0.284823	0.002657	0.030445	0.035184	0.00167	0.127095	0.004303	0.001507	0	0.007112	0.013325
0_Mirobe;1_Bacteria;2_Proteobacteria;3_Betaproteobacteria;4_Burkholderiales;5_Comamonadaceae;6_Aquabacterium	1575	93	80	23	224	45	6	87	48	279	167	167	140	13	135	1	2	5	2	0	0	0	7	0	0	0	38	5	3	2	1	0	2	0	0	0	0	0.084823	0.069682	0.015275	0.179463	0.039582	0.00501	0.063915	0.051636	0.210225	0.131428	0.118772	0.109736
0_Mirobe;1_Bacteria;2_Proteobacteria;3_Betaproteobacteria;4_Burkholderiales;5_Comamonadaceae;6_Brachymonas	68	0	0	65	0	0	0	0	0	0	0	0	0	1	0	0	0	0	0	0	0	2	0	0	0	0	0	0	0	0	0	0	0	0	0	0	0	0	0	0.043169	0	0	0	0	0	0	0	0	0
0_Mirobe;1_Bacteria;2_Proteobacteria;3_Betaproteobacteria;4_Burkholderiales;5_Comamonadaceae;6_Comamonas	395	1	1	16	35	8	250	20	6	0	1	2	1	10	0	0	0	2	0	0	0	0	2	0	3	33	0	0	1	0	0	1	0	0	1	1	0	0.000912	0.000871	0.010626	0.028041	0.007037	0.20876	0.014693	0.006454	0	0.000787	0.001422	0.000784
0_Mirobe;1_Bacteria;2_Proteobacteria;3_Betaproteobacteria;4_Burkholderiales;5_Comamonadaceae;6_Comamonas;7_Comamonas_aquatica	69	1	0	16	35	0	0	1	0	0	1	0	1	10	0	0	0	1	0	0	0	0	2	0	0	0	0	0	0	0	0	1	0	0	0	0	0	0.000912	0	0.010626	0.028041	0	0	0.000735	0	0	0.000787	0	0.000784
0_Mirobe;1_Bacteria;2_Proteobacteria;3_Betaproteobacteria;4_Burkholderiales;5_Comamonadaceae;6_Comamonas;7_Comamonas_testosteroni	326	0	1	0	0	8	250	19	6	0	0	2	0	0	0	0	0	1	0	0	0	0	0	0	3	33	0	0	1	0	0	0	0	0	1	1	0	0	0.000871	0	0	0.007037	0.20876	0.013958	0.006454	0	0	0.001422	0
0_Mirobe;1_Bacteria;2_Proteobacteria;3_Betaproteobacteria;4_Burkholderiales;5_Comamonadaceae;6_Curvibacter	53	0	0	0	0	1	0	0	1	1	0	48	0	0	1	0	0	0	0	0	0	0	0	0	0	0	0	0	0	1	0	0	0	0	0	0	0	0	0	0	0	0.00088	0	0	0.001076	0.000753	0	0.034138	0
0_Mirobe;1_Bacteria;2_Proteobacteria;3_Betaproteobacteria;4_Burkholderiales;5_Comamonadaceae;6_Delftia	52	0	0	3	1	46	0	0	1	0	0	0	1	0	0	0	0	0	0	0	0	0	0	0	0	0	0	0	0	0	0	0	0	0	0	0	0	0	0	0.001992	0.000801	0.040461	0	0	0.001076	0	0	0	0.000784
0_Mirobe;1_Bacteria;2_Proteobacteria;3_Betaproteobacteria;4_Burkholderiales;5_Comamonadaceae;6_Delftia;7_Delftia_tsuruhatensis	52	0	0	3	1	46	0	0	1	0	0	0	1	0	0	0	0	0	0	0	0	0	0	0	0	0	0	0	0	0	0	0	0	0	0	0	0	0	0	0.001992	0.000801	0.040461	0	0	0.001076	0	0	0	0.000784
0_Mirobe;1_Bacteria;2_Proteobacteria;3_Betaproteobacteria;4_Burkholderiales;5_Comamonadaceae;6_Hydrogenophaga	481	3	450	1	0	0	1	1	0	3	0	1	2	1	0	1	1	1	0	0	15	0	0	0	0	0	0	0	0	0	0	0	0	0	0	0	0	0.002736	0.391959	0.000664	0	0	0.000835	0.000735	0	0.00226	0	0.000711	0.001568
0_Mirobe;1_Bacteria;2_Proteobacteria;3_Betaproteobacteria;4_Burkholderiales;5_Comamonadaceae;6_Ideonella	295	1	188	1	0	5	0	1	1	0	45	1	1	41	0	0	0	0	0	0	4	1	0	0	0	0	0	0	5	0	0	0	0	0	0	0	0	0.000912	0.163752	0.000664	0	0.004398	0	0.000735	0.001076	0	0.035415	0.000711	0.000784
0_Mirobe;1_Bacteria;2_Proteobacteria;3_Betaproteobacteria;4_Burkholderiales;5_Comamonadaceae;6_Others_of_Comamonadaceae	21952	1730	1516	1032	1975	771	2063	1979	732	1943	957	3200	1305	956	491	352	74	138	140	45	34	26	39	19	34	29	79	49	19	101	57	31	9	17	6	0	4	1.577891	1.320465	0.685389	1.582316	0.678166	1.722683	1.453875	0.787444	1.464036	0.753153	2.275858	1.022896
0_Mirobe;1_Bacteria;2_Proteobacteria;3_Betaproteobacteria;4_Burkholderiales;5_Comamonadaceae;6_Paucibacter	319	0	7	0	1	1	1	1	0	0	295	1	0	0	1	1	0	0	0	0	0	0	0	0	0	0	0	0	10	0	0	0	0	0	0	0	0	0	0.006097	0	0.000801	0.00088	0.000835	0.000735	0	0	0.232163	0.000711	0
0_Mirobe;1_Bacteria;2_Proteobacteria;3_Betaproteobacteria;4_Burkholderiales;5_Comamonadaceae;6_Pelomonas	1408	101	237	10	15	94	9	249	12	190	165	40	124	28	67	1	3	5	3	0	8	0	1	2	0	2	0	3	3	1	2	1	3	0	0	28	1	0.09212	0.206432	0.006641	0.012018	0.082682	0.007515	0.182928	0.012909	0.143164	0.129854	0.028448	0.097195
0_Mirobe;1_Bacteria;2_Proteobacteria;3_Betaproteobacteria;4_Burkholderiales;5_Comamonadaceae;6_Piscinibacter	121	0	7	95	2	0	0	0	2	1	1	0	0	1	0	0	11	0	0	0	0	1	0	0	0	0	0	0	0	0	0	0	0	0	0	0	0	0	0.006097	0.063093	0.001602	0	0	0	0.002151	0.000753	0.000787	0	0
0_Mirobe;1_Bacteria;2_Proteobacteria;3_Betaproteobacteria;4_Burkholderiales;5_Comamonadaceae;6_Pseudacidovorax	39	0	0	1	0	0	0	1	0	0	0	0	0	0	37	0	0	0	0	0	0	0	0	0	0	0	0	0	0	0	0	0	0	0	0	0	0	0	0	0.000664	0	0	0	0.000735	0	0	0	0	0
0_Mirobe;1_Bacteria;2_Proteobacteria;3_Betaproteobacteria;4_Burkholderiales;5_Comamonadaceae;6_Ramlibacter	19	0	0	0	0	0	0	0	0	0	0	0	0	0	19	0	0	0	0	0	0	0	0	0	0	0	0	0	0	0	0	0	0	0	0	0	0	0	0	0	0	0	0	0	0	0	0	0	0
0_Mirobe;1_Bacteria;2_Proteobacteria;3_Betaproteobacteria;4_Burkholderiales;5_Comamonadaceae;6_Rhizobacter	154	1	0	1	0	0	146	0	0	1	1	1	0	0	0	0	0	0	0	0	0	0	0	0	3	0	0	0	0	0	0	0	0	0	0	0	0	0.000912	0	0.000664	0	0	0.121916	0	0	0.000753	0.000787	0.000711	0
0_Mirobe;1_Bacteria;2_Proteobacteria;3_Betaproteobacteria;4_Burkholderiales;5_Comamonadaceae;6_Schlegelella	16	0	0	9	0	1	0	0	0	0	0	0	5	0	0	1	0	0	0	0	0	0	0	0	0	0	0	0	0	0	0	0	0	0	0	0	0	0	0	0.005977	0	0.00088	0	0	0	0	0	0	0.003919
0_Mirobe;1_Bacteria;2_Proteobacteria;3_Betaproteobacteria;4_Burkholderiales;5_Comamonadaceae;6_Sphaerotilus	232	0	0	0	0	1	0	0	0	2	0	2	1	219	0	0	2	1	1	0	0	0	0	0	0	0	0	0	0	0	0	3	0	0	0	0	0	0	0	0	0	0.00088	0	0	0	0.001507	0	0.001422	0.000784
0_Mirobe;1_Bacteria;2_Proteobacteria;3_Betaproteobacteria;4_Burkholderiales;5_Comamonadaceae;6_Tepidimonas	105	0	0	28	0	0	2	1	0	0	0	67	1	1	0	0	0	1	0	0	0	2	0	0	0	0	0	0	0	2	0	0	0	0	0	0	0	0	0	0.018596	0	0	0.00167	0.000735	0	0	0	0.047651	0.000784
0_Mirobe;1_Bacteria;2_Proteobacteria;3_Betaproteobacteria;4_Burkholderiales;5_Comamonadaceae;6_Variovorax	76	0	1	0	0	1	0	0	0	72	0	0	0	0	0	0	0	0	0	0	0	0	0	0	0	0	0	2	0	0	0	0	0	0	0	0	0	0	0.000871	0	0	0.00088	0	0	0	0.054252	0	0	0
0_Mirobe;1_Bacteria;2_Proteobacteria;3_Betaproteobacteria;4_Burkholderiales;5_Comamonadaceae;6_Variovorax;7_Variovorax_paradoxus	76	0	1	0	0	1	0	0	0	72	0	0	0	0	0	0	0	0	0	0	0	0	0	0	0	0	0	2	0	0	0	0	0	0	0	0	0	0	0.000871	0	0	0.00088	0	0	0	0.054252	0	0	0
0_Mirobe;1_Bacteria;2_Proteobacteria;3_Betaproteobacteria;4_Burkholderiales;5_Others_of_Burkholderiales	100	4	0	22	0	0	0	1	4	0	0	0	0	0	0	1	2	0	0	48	0	1	0	0	0	0	0	0	9	0	0	6	0	0	1	0	1	0.003648	0	0.014611	0	0	0	0.000735	0.004303	0	0	0	0
0_Mirobe;1_Bacteria;2_Proteobacteria;3_Betaproteobacteria;4_Burkholderiales;5_Oxalobacteraceae	1496	106	110	28	307	14	91	534	30	2	5	5	33	148	21	4	4	1	2	6	3	0	8	0	1	12	1	1	0	0	1	6	1	0	11	0	0	0.09668	0.095812	0.018596	0.245958	0.012314	0.075988	0.392304	0.032272	0.001507	0.003935	0.003556	0.025866
0_Mirobe;1_Bacteria;2_Proteobacteria;3_Betaproteobacteria;4_Burkholderiales;5_Oxalobacteraceae;6_Herbaspirillum	166	0	2	0	0	0	1	157	0	0	0	0	1	1	0	0	1	0	0	0	0	0	0	0	0	3	0	0	0	0	0	0	0	0	0	0	0	0	0.001742	0	0	0	0.000835	0.11534	0	0	0	0	0.000784
0_Mirobe;1_Bacteria;2_Proteobacteria;3_Betaproteobacteria;4_Burkholderiales;5_Oxalobacteraceae;6_Massilia	1027	106	11	27	138	14	89	376	18	2	5	4	27	138	21	3	3	0	2	6	1	0	6	0	1	8	1	1	0	0	1	6	1	0	11	0	0	0.09668	0.009581	0.017932	0.110561	0.012314	0.074318	0.276229	0.019363	0.001507	0.003935	0.002845	0.021163
0_Mirobe;1_Bacteria;2_Proteobacteria;3_Betaproteobacteria;4_Burkholderiales;5_Oxalobacteraceae;6_Massilia;7_Massilia_timonae	2	1	0	0	1	0	0	0	0	0	0	0	0	0	0	0	0	0	0	0	0	0	0	0	0	0	0	0	0	0	0	0	0	0	0	0	0	0.000912	0	0	0.000801	0	0	0	0	0	0	0	0
0_Mirobe;1_Bacteria;2_Proteobacteria;3_Betaproteobacteria;4_Burkholderiales;5_Oxalobacteraceae;6_Massilia;7_Others_of_Massilia	1025	105	11	27	137	14	89	376	18	2	5	4	27	138	21	3	3	0	2	6	1	0	6	0	1	8	1	1	0	0	1	6	1	0	11	0	0	0.095768	0.009581	0.017932	0.10976	0.012314	0.074318	0.276229	0.019363	0.001507	0.003935	0.002845	0.021163
0_Mirobe;1_Bacteria;2_Proteobacteria;3_Betaproteobacteria;4_Burkholderiales;5_Oxalobacteraceae;6_Others_of_Oxalobacteraceae	187	0	19	0	148	0	1	0	1	0	0	0	5	9	0	1	0	1	0	0	0	0	2	0	0	0	0	0	0	0	0	0	0	0	0	0	0	0	0.016549	0	0.118573	0	0.000835	0	0.001076	0	0	0	0.003919
0_Mirobe;1_Bacteria;2_Proteobacteria;3_Betaproteobacteria;4_Burkholderiales;5_Oxalobacteraceae;6_Undibacterium	116	0	78	1	21	0	0	1	11	0	0	1	0	0	0	0	0	0	0	0	2	0	0	0	0	1	0	0	0	0	0	0	0	0	0	0	0	0	0.06794	0.000664	0.016824	0	0	0.000735	0.011833	0	0	0.000711	0
0_Mirobe;1_Bacteria;2_Proteobacteria;3_Betaproteobacteria;4_Hydrogenophilales	238	0	0	0	0	1	0	1	136	0	2	91	1	0	0	0	0	0	2	0	0	0	0	0	0	0	4	0	0	0	0	0	0	0	0	0	0	0	0	0	0	0.00088	0	0.000735	0.146301	0	0.001574	0.06472	0.000784
0_Mirobe;1_Bacteria;2_Proteobacteria;3_Betaproteobacteria;4_Hydrogenophilales;5_Hydrogenophilaceae	238	0	0	0	0	1	0	1	136	0	2	91	1	0	0	0	0	0	2	0	0	0	0	0	0	0	4	0	0	0	0	0	0	0	0	0	0	0	0	0	0	0.00088	0	0.000735	0.146301	0	0.001574	0.06472	0.000784
0_Mirobe;1_Bacteria;2_Proteobacteria;3_Betaproteobacteria;4_Hydrogenophilales;5_Hydrogenophilaceae;6_Others_of_Hydrogenophilaceae	146	0	0	0	0	0	0	1	136	0	2	1	0	0	0	0	0	0	2	0	0	0	0	0	0	0	4	0	0	0	0	0	0	0	0	0	0	0	0	0	0	0	0	0.000735	0.146301	0	0.001574	0.000711	0
0_Mirobe;1_Bacteria;2_Proteobacteria;3_Betaproteobacteria;4_Hydrogenophilales;5_Hydrogenophilaceae;6_Tepidiphilus	92	0	0	0	0	1	0	0	0	0	0	90	1	0	0	0	0	0	0	0	0	0	0	0	0	0	0	0	0	0	0	0	0	0	0	0	0	0	0	0	0	0.00088	0	0	0	0	0	0.064009	0.000784
0_Mirobe;1_Bacteria;2_Proteobacteria;3_Betaproteobacteria;4_Methylophilales	498	0	160	2	2	0	3	168	111	0	0	15	2	13	0	0	1	1	0	0	10	0	0	0	0	6	2	0	0	1	0	1	0	0	0	0	0	0	0.139363	0.001328	0.001602	0	0.002505	0.123421	0.119407	0	0	0.010668	0.001568
0_Mirobe;1_Bacteria;2_Proteobacteria;3_Betaproteobacteria;4_Methylophilales;5_Methylophilaceae	498	0	160	2	2	0	3	168	111	0	0	15	2	13	0	0	1	1	0	0	10	0	0	0	0	6	2	0	0	1	0	1	0	0	0	0	0	0	0.139363	0.001328	0.001602	0	0.002505	0.123421	0.119407	0	0	0.010668	0.001568
0_Mirobe;1_Bacteria;2_Proteobacteria;3_Betaproteobacteria;4_Methylophilales;5_Methylophilaceae;6_Methylophilus	15	0	0	0	0	0	0	0	0	0	0	14	0	0	0	0	0	0	0	0	0	0	0	0	0	0	0	0	0	1	0	0	0	0	0	0	0	0	0	0	0	0	0	0	0	0	0	0.009957	0
0_Mirobe;1_Bacteria;2_Proteobacteria;3_Betaproteobacteria;4_Methylophilales;5_Methylophilaceae;6_Others_of_Methylophilaceae	483	0	160	2	2	0	3	168	111	0	0	1	2	13	0	0	1	1	0	0	10	0	0	0	0	6	2	0	0	0	0	1	0	0	0	0	0	0	0.139363	0.001328	0.001602	0	0.002505	0.123421	0.119407	0	0	0.000711	0.001568
0_Mirobe;1_Bacteria;2_Proteobacteria;3_Betaproteobacteria;4_Neisseriales	8288	55	384	660	5123	110	142	230	89	101	56	26	52	92	21	7	83	11	13	298	11	28	183	41	5	28	2	150	3	3	22	76	28	27	115	8	5	0.050164	0.334471	0.438331	4.104409	0.096755	0.118575	0.16897	0.095741	0.076102	0.044072	0.018491	0.040759
0_Mirobe;1_Bacteria;2_Proteobacteria;3_Betaproteobacteria;4_Neisseriales;5_Neisseriaceae	8288	55	384	660	5123	110	142	230	89	101	56	26	52	92	21	7	83	11	13	298	11	28	183	41	5	28	2	150	3	3	22	76	28	27	115	8	5	0.050164	0.334471	0.438331	4.104409	0.096755	0.118575	0.16897	0.095741	0.076102	0.044072	0.018491	0.040759
0_Mirobe;1_Bacteria;2_Proteobacteria;3_Betaproteobacteria;4_Neisseriales;5_Neisseriaceae;6_Chitinilyticum	5	0	0	0	0	0	0	0	0	0	0	0	0	0	0	0	0	0	0	0	0	2	0	0	0	3	0	0	0	0	0	0	0	0	0	0	0	0	0	0	0	0	0	0	0	0	0	0	0
0_Mirobe;1_Bacteria;2_Proteobacteria;3_Betaproteobacteria;4_Neisseriales;5_Neisseriaceae;6_Chitinilyticum;7_Chitinilyticum_aquatile	5	0	0	0	0	0	0	0	0	0	0	0	0	0	0	0	0	0	0	0	0	2	0	0	0	3	0	0	0	0	0	0	0	0	0	0	0	0	0	0	0	0	0	0	0	0	0	0	0
0_Mirobe;1_Bacteria;2_Proteobacteria;3_Betaproteobacteria;4_Neisseriales;5_Neisseriaceae;6_Formivibrio	315	0	97	126	0	1	1	0	3	1	14	1	2	0	0	0	63	0	0	0	0	3	0	0	0	0	0	0	0	0	0	0	0	0	3	0	0	0	0.084489	0.083681	0	0.00088	0.000835	0	0.003227	0.000753	0.011018	0.000711	0.001568
0_Mirobe;1_Bacteria;2_Proteobacteria;3_Betaproteobacteria;4_Neisseriales;5_Neisseriaceae;6_Laribacter	37	0	0	0	0	0	0	0	0	0	0	0	0	0	1	0	0	0	0	0	0	0	0	0	0	0	0	0	0	0	1	1	20	14	0	0	0	0	0	0	0	0	0	0	0	0	0	0	0
0_Mirobe;1_Bacteria;2_Proteobacteria;3_Betaproteobacteria;4_Neisseriales;5_Neisseriaceae;6_Laribacter;7_Laribacter_hongkongensis	37	0	0	0	0	0	0	0	0	0	0	0	0	0	1	0	0	0	0	0	0	0	0	0	0	0	0	0	0	0	1	1	20	14	0	0	0	0	0	0	0	0	0	0	0	0	0	0	0
0_Mirobe;1_Bacteria;2_Proteobacteria;3_Betaproteobacteria;4_Neisseriales;5_Neisseriaceae;6_Leeia	3	0	0	0	0	3	0	0	0	0	0	0	0	0	0	0	0	0	0	0	0	0	0	0	0	0	0	0	0	0	0	0	0	0	0	0	0	0	0	0	0	0.002639	0	0	0	0	0	0	0
0_Mirobe;1_Bacteria;2_Proteobacteria;3_Betaproteobacteria;4_Neisseriales;5_Neisseriaceae;6_Neisseria	5	0	0	1	0	0	0	0	0	2	0	0	2	0	0	0	0	0	0	0	0	0	0	0	0	0	0	0	0	0	0	0	0	0	0	0	0	0	0	0.000664	0	0	0	0	0	0.001507	0	0	0.001568
0_Mirobe;1_Bacteria;2_Proteobacteria;3_Betaproteobacteria;4_Neisseriales;5_Neisseriaceae;6_Others_of_Neisseriaceae	4804	33	135	192	3184	89	10	219	75	91	31	15	44	76	16	6	17	8	9	140	6	15	84	38	2	20	1	50	1	2	21	57	8	4	100	0	5	0.030098	0.117587	0.127515	2.550935	0.078283	0.00835	0.160889	0.080681	0.068568	0.024397	0.010668	0.034488
0_Mirobe;1_Bacteria;2_Proteobacteria;3_Betaproteobacteria;4_Neisseriales;5_Neisseriaceae;6_Paludibacterium	29	0	0	0	0	0	28	0	0	0	0	0	0	0	0	0	0	1	0	0	0	0	0	0	0	0	0	0	0	0	0	0	0	0	0	0	0	0	0	0	0	0	0.023381	0	0	0	0	0	0
0_Mirobe;1_Bacteria;2_Proteobacteria;3_Betaproteobacteria;4_Neisseriales;5_Neisseriaceae;6_Stenoxybacter	2537	12	4	339	1937	16	103	9	7	4	10	10	3	16	4	0	3	2	4	0	0	5	30	1	2	0	0	3	0	0	0	1	0	4	0	8	0	0.010945	0.003484	0.225143	1.551872	0.014073	0.086009	0.006612	0.00753	0.003014	0.00787	0.007112	0.002351
0_Mirobe;1_Bacteria;2_Proteobacteria;3_Betaproteobacteria;4_Neisseriales;5_Neisseriaceae;6_Uruburuella	370	10	0	0	1	0	0	0	0	2	0	0	0	0	0	0	0	0	0	158	0	3	65	2	1	5	1	97	2	1	0	17	0	5	0	0	0	0.009121	0	0	0.000801	0	0	0	0	0.001507	0	0	0
0_Mirobe;1_Bacteria;2_Proteobacteria;3_Betaproteobacteria;4_Neisseriales;5_Neisseriaceae;6_Vogesella	183	0	148	2	1	1	0	2	4	1	1	0	1	0	0	1	0	0	0	0	5	0	4	0	0	0	0	0	0	0	0	0	0	0	12	0	0	0	0.128911	0.001328	0.000801	0.00088	0	0.001469	0.004303	0.000753	0.000787	0	0.000784
0_Mirobe;1_Bacteria;2_Proteobacteria;3_Betaproteobacteria;4_Nitrosomonadales	35	0	0	0	22	0	0	0	3	0	3	0	0	0	0	0	0	0	1	0	0	0	0	0	0	0	0	1	5	0	0	0	0	0	0	0	0	0	0	0	0.017626	0	0	0	0.003227	0	0.002361	0	0
0_Mirobe;1_Bacteria;2_Proteobacteria;3_Betaproteobacteria;4_Nitrosomonadales;5_Nitrosomonadaceae	35	0	0	0	22	0	0	0	3	0	3	0	0	0	0	0	0	0	1	0	0	0	0	0	0	0	0	1	5	0	0	0	0	0	0	0	0	0	0	0	0.017626	0	0	0	0.003227	0	0.002361	0	0
0_Mirobe;1_Bacteria;2_Proteobacteria;3_Betaproteobacteria;4_Nitrosomonadales;5_Nitrosomonadaceae;6_Nitrosomonas	3	0	0	0	0	0	0	0	3	0	0	0	0	0	0	0	0	0	0	0	0	0	0	0	0	0	0	0	0	0	0	0	0	0	0	0	0	0	0	0	0	0	0	0	0.003227	0	0	0	0
0_Mirobe;1_Bacteria;2_Proteobacteria;3_Betaproteobacteria;4_Nitrosomonadales;5_Nitrosomonadaceae;6_Others_of_Nitrosomonadaceae	32	0	0	0	22	0	0	0	0	0	3	0	0	0	0	0	0	0	1	0	0	0	0	0	0	0	0	1	5	0	0	0	0	0	0	0	0	0	0	0	0.017626	0	0	0	0	0	0.002361	0	0
0_Mirobe;1_Bacteria;2_Proteobacteria;3_Betaproteobacteria;4_Others_of_Betaproteobacteria	23	0	0	0	0	0	0	11	0	0	3	1	0	0	0	4	1	2	1	0	0	0	0	0	0	0	0	0	0	0	0	0	0	0	0	0	0	0	0	0	0	0	0	0.008081	0	0	0.002361	0.000711	0
0_Mirobe;1_Bacteria;2_Proteobacteria;3_Betaproteobacteria;4_Rhodocyclales	44397	155	2737	9609	3986	634	115	3386	208	1846	14246	141	383	492	115	1914	3122	119	71	111	59	185	104	9	29	49	4	51	359	1	11	6	2	52	83	2	1	0.14137	2.38398	6.381701	3.193473	0.557666	0.096027	2.487531	0.223755	1.390943	11.211495	0.100277	0.300206
0_Mirobe;1_Bacteria;2_Proteobacteria;3_Betaproteobacteria;4_Rhodocyclales;5_Rhodocyclaceae	44397	155	2737	9609	3986	634	115	3386	208	1846	14246	141	383	492	115	1914	3122	119	71	111	59	185	104	9	29	49	4	51	359	1	11	6	2	52	83	2	1	0.14137	2.38398	6.381701	3.193473	0.557666	0.096027	2.487531	0.223755	1.390943	11.211495	0.100277	0.300206
0_Mirobe;1_Bacteria;2_Proteobacteria;3_Betaproteobacteria;4_Rhodocyclales;5_Rhodocyclaceae;6_12up	11	0	2	2	0	0	1	0	0	0	0	0	0	0	0	3	2	0	0	0	0	0	0	0	0	0	0	0	0	0	0	0	0	1	0	0	0	0	0.001742	0.001328	0	0	0.000835	0	0	0	0	0	0
0_Mirobe;1_Bacteria;2_Proteobacteria;3_Betaproteobacteria;4_Rhodocyclales;5_Rhodocyclaceae;6_Azospira	7343	51	656	1368	1080	156	29	492	13	418	1139	37	34	54	21	601	980	33	12	4	20	30	25	1	2	5	0	8	33	0	0	0	0	16	24	1	0	0.046516	0.571389	0.908541	0.865267	0.137216	0.024216	0.361448	0.013985	0.314961	0.896385	0.026315	0.02665
0_Mirobe;1_Bacteria;2_Proteobacteria;3_Betaproteobacteria;4_Rhodocyclales;5_Rhodocyclaceae;6_Candidatus_Accumulibacter	8371	23	229	2399	723	63	15	648	17	194	3153	17	132	129	8	143	274	21	21	0	2	53	11	2	0	15	1	5	61	0	0	2	0	3	7	0	0	0.020977	0.199463	1.593267	0.579247	0.055415	0.012525	0.476054	0.018287	0.146177	2.481387	0.01209	0.103464
0_Mirobe;1_Bacteria;2_Proteobacteria;3_Betaproteobacteria;4_Rhodocyclales;5_Rhodocyclaceae;6_Dechloromonas	3762	7	181	1131	244	68	9	22	126	15	1373	6	10	11	7	279	66	4	4	105	4	13	15	0	2	0	2	1	45	0	1	0	0	3	7	0	1	0.006384	0.157655	0.75114	0.195486	0.059812	0.007515	0.016163	0.135544	0.011301	1.08054	0.004267	0.007838
0_Mirobe;1_Bacteria;2_Proteobacteria;3_Betaproteobacteria;4_Rhodocyclales;5_Rhodocyclaceae;6_Others_of_Rhodocyclaceae	12043	45	1203	2062	1146	116	21	1908	20	627	2065	40	181	243	17	711	1337	33	13	0	19	31	30	1	25	24	0	16	42	1	7	3	1	24	30	1	0	0.041043	1.047836	1.369452	0.918143	0.102035	0.017535	1.401716	0.021515	0.472437	1.62514	0.028447	0.141874
0_Mirobe;1_Bacteria;2_Proteobacteria;3_Betaproteobacteria;4_Rhodocyclales;5_Rhodocyclaceae;6_Propionivibrio	1144	2	33	310	18	3	4	3	3	113	478	2	3	4	1	1	132	14	3	0	0	2	0	0	0	0	0	2	5	0	3	0	0	0	5	0	0	0.001824	0.028744	0.205882	0.014421	0.002639	0.00334	0.002204	0.003227	0.085145	0.376182	0.001422	0.002352
0_Mirobe;1_Bacteria;2_Proteobacteria;3_Betaproteobacteria;4_Rhodocyclales;5_Rhodocyclaceae;6_Thauera	10585	18	321	2291	753	221	31	230	27	479	5412	31	23	33	60	160	180	13	17	1	12	55	20	5	0	4	1	19	158	0	0	1	1	3	5	0	0	0.016417	0.279597	1.521541	0.603283	0.19439	0.025886	0.16897	0.029045	0.360922	4.259204	0.022047	0.018028
0_Mirobe;1_Bacteria;2_Proteobacteria;3_Betaproteobacteria;4_Rhodocyclales;5_Rhodocyclaceae;6_Uliginosibacterium	1112	9	101	46	7	7	5	83	2	0	626	8	0	18	1	16	151	1	1	1	2	1	3	0	0	1	0	0	15	0	0	0	0	2	5	0	0	0.008209	0.087973	0.03055	0.005608	0.006159	0.004175	0.060976	0.002152	0	0.492657	0.005689	0
0_Mirobe;1_Bacteria;2_Proteobacteria;3_Betaproteobacteria;4_Rhodocyclales;5_Rhodocyclaceae;6_Zoogloea	26	0	11	0	15	0	0	0	0	0	0	0	0	0	0	0	0	0	0	0	0	0	0	0	0	0	0	0	0	0	0	0	0	0	0	0	0	0	0.009581	0	0.012018	0	0	0	0	0	0	0	0
0_Mirobe;1_Bacteria;2_Proteobacteria;3_Betaproteobacteria;4_SC-I-84	45	23	0	14	0	0	0	0	0	0	0	0	0	0	0	0	6	0	1	0	0	1	0	0	0	0	0	0	0	0	0	0	0	0	0	0	0	0.020978	0	0.009298	0	0	0	0	0	0	0	0	0
0_Mirobe;1_Bacteria;2_Proteobacteria;3_Deltaproteobacteria	11389	693	446	692	950	288	1190	1089	194	661	828	1451	38	860	409	510	528	64	27	14	10	12	19	3	32	34	1	16	28	21	1	20	10	38	14	40	158	0.632067	0.388473	0.459581	0.761113	0.253327	0.993696	0.800039	0.208696	0.498053	0.651631	1.03196	0.029787
0_Mirobe;1_Bacteria;2_Proteobacteria;3_Deltaproteobacteria;4_Bdellovibrionales	1838	211	309	81	156	23	345	190	64	89	90	151	25	20	39	4	4	0	1	6	4	0	1	0	12	3	1	4	2	0	0	0	1	0	0	2	0	0.192448	0.269145	0.053794	0.124983	0.020232	0.288088	0.139586	0.068847	0.067058	0.07083	0.107392	0.019596
0_Mirobe;1_Bacteria;2_Proteobacteria;3_Deltaproteobacteria;4_Bdellovibrionales;5_Bacteriovoracaceae	912	109	0	4	141	1	311	164	58	2	87	1	2	0	4	2	1	0	0	6	0	0	1	0	12	3	1	0	2	0	0	0	0	0	0	0	0	0.099416	0	0.002656	0.112965	0.00088	0.259697	0.120484	0.062393	0.001507	0.068469	0.000711	0.001568
0_Mirobe;1_Bacteria;2_Proteobacteria;3_Deltaproteobacteria;4_Bdellovibrionales;5_Bacteriovoracaceae;6_Bacteriovorax	123	1	0	0	118	0	0	0	2	0	0	0	0	0	0	1	0	0	0	0	0	0	1	0	0	0	0	0	0	0	0	0	0	0	0	0	0	0.000912	0	0	0.094538	0	0	0	0.002151	0	0	0	0
0_Mirobe;1_Bacteria;2_Proteobacteria;3_Deltaproteobacteria;4_Bdellovibrionales;5_Bacteriovoracaceae;6_Peredibacter	789	108	0	4	23	1	311	164	56	2	87	1	2	0	4	1	1	0	0	6	0	0	0	0	12	3	1	0	2	0	0	0	0	0	0	0	0	0.098504	0	0.002656	0.018427	0.00088	0.259697	0.120484	0.060242	0.001507	0.068469	0.000711	0.001568
0_Mirobe;1_Bacteria;2_Proteobacteria;3_Deltaproteobacteria;4_Bdellovibrionales;5_Bacteriovoracaceae;6_Peredibacter;7_Bacteriovorax_sp_EPC3	316	3	0	1	4	0	293	0	0	2	2	1	0	0	4	0	0	0	0	0	0	0	0	0	6	0	0	0	0	0	0	0	0	0	0	0	0	0.002736	0	0.000664	0.003205	0	0.244666	0	0	0.001507	0.001574	0.000711	0
0_Mirobe;1_Bacteria;2_Proteobacteria;3_Deltaproteobacteria;4_Bdellovibrionales;5_Bacteriovoracaceae;6_Peredibacter;7_Others_of_Peredibacter	446	81	0	3	19	1	18	163	56	0	85	0	2	0	0	1	1	0	0	4	0	0	0	0	6	3	1	0	2	0	0	0	0	0	0	0	0	0.073878	0	0.001992	0.015222	0.00088	0.015031	0.119749	0.060242	0	0.066895	0	0.001568
0_Mirobe;1_Bacteria;2_Proteobacteria;3_Deltaproteobacteria;4_Bdellovibrionales;5_Bacteriovoracaceae;6_Peredibacter;7_microbial_mat_metagenome	27	24	0	0	0	0	0	1	0	0	0	0	0	0	0	0	0	0	0	2	0	0	0	0	0	0	0	0	0	0	0	0	0	0	0	0	0	0.02189	0	0	0	0	0	0.000735	0	0	0	0	0
0_Mirobe;1_Bacteria;2_Proteobacteria;3_Deltaproteobacteria;4_Bdellovibrionales;5_Bdellovibrionaceae	926	102	309	77	15	22	34	26	6	87	3	150	23	20	35	2	3	0	1	0	4	0	0	0	0	0	0	4	0	0	0	0	1	0	0	2	0	0.093032	0.269145	0.051138	0.012018	0.019352	0.028391	0.019102	0.006454	0.065551	0.002361	0.106681	0.018028
0_Mirobe;1_Bacteria;2_Proteobacteria;3_Deltaproteobacteria;4_Bdellovibrionales;5_Bdellovibrionaceae;6_Bdellovibrio	759	102	153	76	15	22	33	26	6	87	2	150	23	19	34	2	1	0	1	0	0	0	0	0	0	0	0	4	0	0	0	0	1	0	0	2	0	0.093032	0.133266	0.050474	0.012018	0.019352	0.027556	0.019102	0.006454	0.065551	0.001574	0.106681	0.018028
0_Mirobe;1_Bacteria;2_Proteobacteria;3_Deltaproteobacteria;4_Bdellovibrionales;5_Bdellovibrionaceae;6_Bdellovibrio;7_Bdellovibrio_bacteriovorus	64	0	57	0	0	1	0	0	2	1	1	0	0	0	1	1	0	0	0	0	0	0	0	0	0	0	0	0	0	0	0	0	0	0	0	0	0	0	0.049648	0	0	0.00088	0	0	0.002151	0.000753	0.000787	0	0
0_Mirobe;1_Bacteria;2_Proteobacteria;3_Deltaproteobacteria;4_Bdellovibrionales;5_Bdellovibrionaceae;6_Bdellovibrio;7_Others_of_Bdellovibrio	695	102	96	76	15	21	33	26	4	86	1	150	23	19	33	1	1	0	1	0	0	0	0	0	0	0	0	4	0	0	0	0	1	0	0	2	0	0.093032	0.083618	0.050474	0.012018	0.018472	0.027556	0.019102	0.004303	0.064798	0.000787	0.106681	0.018028
0_Mirobe;1_Bacteria;2_Proteobacteria;3_Deltaproteobacteria;4_Bdellovibrionales;5_Bdellovibrionaceae;6_OM27_clade	167	0	156	1	0	0	1	0	0	0	1	0	0	1	1	0	2	0	0	0	4	0	0	0	0	0	0	0	0	0	0	0	0	0	0	0	0	0	0.135879	0.000664	0	0	0.000835	0	0	0	0.000787	0	0
0_Mirobe;1_Bacteria;2_Proteobacteria;3_Deltaproteobacteria;4_Bradymonadales	2746	219	9	88	566	29	304	357	3	364	5	457	1	27	173	50	7	3	7	4	1	1	12	1	8	17	0	7	0	10	1	0	7	0	0	8	0	0.199745	0.007839	0.058444	0.453464	0.025508	0.253852	0.262271	0.003227	0.274272	0.003935	0.325022	0.000784
0_Mirobe;1_Bacteria;2_Proteobacteria;3_Deltaproteobacteria;4_Desulfobacterales	507	1	0	30	2	1	3	1	2	6	294	2	1	9	1	0	149	0	0	0	0	1	0	0	0	0	0	0	3	0	0	0	0	0	1	0	0	0.000912	0	0.019924	0.001602	0.00088	0.002505	0.000735	0.002152	0.00452	0.231376	0.001422	0.000784
0_Mirobe;1_Bacteria;2_Proteobacteria;3_Deltaproteobacteria;4_Desulfobacterales;5_Desulfobulbaceae	507	1	0	30	2	1	3	1	2	6	294	2	1	9	1	0	149	0	0	0	0	1	0	0	0	0	0	0	3	0	0	0	0	0	1	0	0	0.000912	0	0.019924	0.001602	0.00088	0.002505	0.000735	0.002152	0.00452	0.231376	0.001422	0.000784
0_Mirobe;1_Bacteria;2_Proteobacteria;3_Deltaproteobacteria;4_Desulfobacterales;5_Desulfobulbaceae;6_Desulfobulbus	507	1	0	30	2	1	3	1	2	6	294	2	1	9	1	0	149	0	0	0	0	1	0	0	0	0	0	0	3	0	0	0	0	0	1	0	0	0.000912	0	0.019924	0.001602	0.00088	0.002505	0.000735	0.002152	0.00452	0.231376	0.001422	0.000784
0_Mirobe;1_Bacteria;2_Proteobacteria;3_Deltaproteobacteria;4_Desulfovibrionales	2491	6	5	246	33	11	452	309	4	89	47	5	5	177	17	446	360	4	12	0	0	8	1	0	11	9	0	4	0	0	0	7	0	28	11	28	156	0.005472	0.004355	0.163377	0.026438	0.009676	0.377438	0.227008	0.004304	0.067061	0.036989	0.003555	0.003919
0_Mirobe;1_Bacteria;2_Proteobacteria;3_Deltaproteobacteria;4_Desulfovibrionales;5_Desulfomicrobiaceae	1109	2	0	84	25	2	1	307	0	2	3	2	3	63	2	222	359	1	2	0	0	0	1	0	0	8	0	0	0	0	0	2	0	8	10	0	0	0.001824	0	0.055788	0.020029	0.001759	0.000835	0.225538	0	0.001507	0.002361	0.001422	0.002351
0_Mirobe;1_Bacteria;2_Proteobacteria;3_Deltaproteobacteria;4_Desulfovibrionales;5_Desulfomicrobiaceae;6_Desulfomicrobium	1109	2	0	84	25	2	1	307	0	2	3	2	3	63	2	222	359	1	2	0	0	0	1	0	0	8	0	0	0	0	0	2	0	8	10	0	0	0.001824	0	0.055788	0.020029	0.001759	0.000835	0.225538	0	0.001507	0.002361	0.001422	0.002351
0_Mirobe;1_Bacteria;2_Proteobacteria;3_Deltaproteobacteria;4_Desulfovibrionales;5_Desulfovibrionaceae	1382	4	5	162	8	9	451	2	4	87	44	3	2	114	15	224	1	3	10	0	0	8	0	0	11	1	0	4	0	0	0	5	0	20	1	28	156	0.003648	0.004355	0.107589	0.006409	0.007917	0.376603	0.00147	0.004304	0.065554	0.034628	0.002133	0.001568
0_Mirobe;1_Bacteria;2_Proteobacteria;3_Deltaproteobacteria;4_Desulfovibrionales;5_Desulfovibrionaceae;6_Bilophila	27	0	0	2	0	1	19	0	0	2	0	1	0	1	0	0	0	0	0	0	0	0	0	0	1	0	0	0	0	0	0	0	0	0	0	0	0	0	0	0.001328	0	0.00088	0.015866	0	0	0.001507	0	0.000711	0
0_Mirobe;1_Bacteria;2_Proteobacteria;3_Deltaproteobacteria;4_Desulfovibrionales;5_Desulfovibrionaceae;6_Desulfovibrio	1020	4	3	160	8	8	432	2	3	85	44	2	1	1	15	224	0	2	1	0	0	7	0	0	8	0	0	4	0	0	0	0	0	5	0	1	0	0.003648	0.002613	0.106261	0.006409	0.007037	0.360737	0.00147	0.003228	0.064047	0.034628	0.001422	0.000784
0_Mirobe;1_Bacteria;2_Proteobacteria;3_Deltaproteobacteria;4_Desulfovibrionales;5_Desulfovibrionaceae;6_Desulfovibrio;7_Brachyspira_sp_NSH-25	15	0	0	0	0	0	0	0	1	0	0	0	0	0	14	0	0	0	0	0	0	0	0	0	0	0	0	0	0	0	0	0	0	0	0	0	0	0	0	0	0	0	0	0	0.001076	0	0	0	0
0_Mirobe;1_Bacteria;2_Proteobacteria;3_Deltaproteobacteria;4_Desulfovibrionales;5_Desulfovibrionaceae;6_Desulfovibrio;7_Others_of_Desulfovibrio	1005	4	3	160	8	8	432	2	2	85	44	2	1	1	1	224	0	2	1	0	0	7	0	0	8	0	0	4	0	0	0	0	0	5	0	1	0	0.003648	0.002613	0.106261	0.006409	0.007037	0.360737	0.00147	0.002152	0.064047	0.034628	0.001422	0.000784
0_Mirobe;1_Bacteria;2_Proteobacteria;3_Deltaproteobacteria;4_Desulfovibrionales;5_Desulfovibrionaceae;6_Others_of_Desulfovibrionaceae	335	0	2	0	0	0	0	0	1	0	0	0	1	112	0	0	1	1	9	0	0	1	0	0	2	1	0	0	0	0	0	5	0	15	1	27	156	0	0.001742	0	0	0	0	0	0.001076	0	0	0	0.000784
0_Mirobe;1_Bacteria;2_Proteobacteria;3_Deltaproteobacteria;4_Desulfurellales	414	0	1	16	2	2	1	0	1	0	372	0	0	2	0	1	2	2	2	0	0	0	0	0	0	0	0	0	10	0	0	0	0	0	0	0	0	0	0.000871	0.010626	0.001602	0.00176	0.000835	0	0.001076	0	0.292761	0	0
0_Mirobe;1_Bacteria;2_Proteobacteria;3_Deltaproteobacteria;4_Desulfurellales;5_Desulfurellaceae	414	0	1	16	2	2	1	0	1	0	372	0	0	2	0	1	2	2	2	0	0	0	0	0	0	0	0	0	10	0	0	0	0	0	0	0	0	0	0.000871	0.010626	0.001602	0.00176	0.000835	0	0.001076	0	0.292761	0	0
0_Mirobe;1_Bacteria;2_Proteobacteria;3_Deltaproteobacteria;4_Desulfurellales;5_Desulfurellaceae;6_H16	414	0	1	16	2	2	1	0	1	0	372	0	0	2	0	1	2	2	2	0	0	0	0	0	0	0	0	0	10	0	0	0	0	0	0	0	0	0	0.000871	0.010626	0.001602	0.00176	0.000835	0	0.001076	0	0.292761	0	0
0_Mirobe;1_Bacteria;2_Proteobacteria;3_Deltaproteobacteria;4_Desulfurellales;5_Desulfurellaceae;6_H16;7_bacterium_enrichment_culture_clone_B30	397	0	1	0	2	1	1	0	1	0	372	0	0	2	0	1	2	2	2	0	0	0	0	0	0	0	0	0	10	0	0	0	0	0	0	0	0	0	0.000871	0	0.001602	0.00088	0.000835	0	0.001076	0	0.292761	0	0
0_Mirobe;1_Bacteria;2_Proteobacteria;3_Deltaproteobacteria;4_Desulfurellales;5_Desulfurellaceae;6_H16;7_delta_proteobacterium_WX152	17	0	0	16	0	1	0	0	0	0	0	0	0	0	0	0	0	0	0	0	0	0	0	0	0	0	0	0	0	0	0	0	0	0	0	0	0	0	0	0.010626	0	0.00088	0	0	0	0	0	0	0
0_Mirobe;1_Bacteria;2_Proteobacteria;3_Deltaproteobacteria;4_Desulfuromonadales	3	0	0	0	0	0	0	0	0	0	0	0	0	3	0	0	0	0	0	0	0	0	0	0	0	0	0	0	0	0	0	0	0	0	0	0	0	0	0	0	0	0	0	0	0	0	0	0	0
0_Mirobe;1_Bacteria;2_Proteobacteria;3_Deltaproteobacteria;4_Desulfuromonadales;5_Geobacteraceae	3	0	0	0	0	0	0	0	0	0	0	0	0	3	0	0	0	0	0	0	0	0	0	0	0	0	0	0	0	0	0	0	0	0	0	0	0	0	0	0	0	0	0	0	0	0	0	0	0
0_Mirobe;1_Bacteria;2_Proteobacteria;3_Deltaproteobacteria;4_Desulfuromonadales;5_Geobacteraceae;6_Geobacter	3	0	0	0	0	0	0	0	0	0	0	0	0	3	0	0	0	0	0	0	0	0	0	0	0	0	0	0	0	0	0	0	0	0	0	0	0	0	0	0	0	0	0	0	0	0	0	0	0
0_Mirobe;1_Bacteria;2_Proteobacteria;3_Deltaproteobacteria;4_Myxococcales	2731	233	109	143	178	195	25	222	14	104	19	830	5	494	38	5	5	51	3	4	5	0	5	2	0	5	0	0	13	10	0	8	0	0	2	2	2	0.212513	0.09494	0.094972	0.142609	0.171522	0.020876	0.163093	0.015061	0.078361	0.014953	0.590302	0.00392
0_Mirobe;1_Bacteria;2_Proteobacteria;3_Deltaproteobacteria;4_Myxococcales;5_Archangiaceae	73	0	0	0	0	72	0	0	0	0	0	0	0	0	0	0	0	0	0	0	0	0	0	1	0	0	0	0	0	0	0	0	0	0	0	0	0	0	0	0	0	0.063331	0	0	0	0	0	0	0
0_Mirobe;1_Bacteria;2_Proteobacteria;3_Deltaproteobacteria;4_Myxococcales;5_Archangiaceae;6_Archangium	73	0	0	0	0	72	0	0	0	0	0	0	0	0	0	0	0	0	0	0	0	0	0	1	0	0	0	0	0	0	0	0	0	0	0	0	0	0	0	0	0	0.063331	0	0	0	0	0	0	0
0_Mirobe;1_Bacteria;2_Proteobacteria;3_Deltaproteobacteria;4_Myxococcales;5_Blfdi19	246	29	3	2	0	0	0	4	0	2	2	1	1	179	18	0	1	1	0	0	0	0	0	0	0	0	0	0	0	0	0	1	0	0	0	0	2	0.02645	0.002613	0.001328	0	0	0	0.002939	0	0.001507	0.001574	0.000711	0.000784
0_Mirobe;1_Bacteria;2_Proteobacteria;3_Deltaproteobacteria;4_Myxococcales;5_Blfdi19;6_Anaeromyxobacter_dehalogenans	4	1	3	0	0	0	0	0	0	0	0	0	0	0	0	0	0	0	0	0	0	0	0	0	0	0	0	0	0	0	0	0	0	0	0	0	0	0.000912	0.002613	0	0	0	0	0	0	0	0	0	0
0_Mirobe;1_Bacteria;2_Proteobacteria;3_Deltaproteobacteria;4_Myxococcales;5_Blfdi19;6_Anaeromyxobacter_dehalogenans;7_Anaeromyxobacter_dehalogenans	4	1	3	0	0	0	0	0	0	0	0	0	0	0	0	0	0	0	0	0	0	0	0	0	0	0	0	0	0	0	0	0	0	0	0	0	0	0.000912	0.002613	0	0	0	0	0	0	0	0	0	0
0_Mirobe;1_Bacteria;2_Proteobacteria;3_Deltaproteobacteria;4_Myxococcales;5_Blfdi19;6_Others_of_Blfdi19	242	28	0	2	0	0	0	4	0	2	2	1	1	179	18	0	1	1	0	0	0	0	0	0	0	0	0	0	0	0	0	1	0	0	0	0	2	0.025538	0	0.001328	0	0	0	0.002939	0	0.001507	0.001574	0.000711	0.000784
0_Mirobe;1_Bacteria;2_Proteobacteria;3_Deltaproteobacteria;4_Myxococcales;5_Haliangiaceae	247	11	15	7	16	0	17	26	0	0	0	96	2	39	0	1	0	0	0	0	0	0	1	0	0	2	0	0	13	0	0	1	0	0	0	0	0	0.010033	0.013065	0.004649	0.012819	0	0.014196	0.019101	0	0	0	0.068276	0.001568
0_Mirobe;1_Bacteria;2_Proteobacteria;3_Deltaproteobacteria;4_Myxococcales;5_Haliangiaceae;6_Haliangium	247	11	15	7	16	0	17	26	0	0	0	96	2	39	0	1	0	0	0	0	0	0	1	0	0	2	0	0	13	0	0	1	0	0	0	0	0	0.010033	0.013065	0.004649	0.012819	0	0.014196	0.019101	0	0	0	0.068276	0.001568
0_Mirobe;1_Bacteria;2_Proteobacteria;3_Deltaproteobacteria;4_Myxococcales;5_Nannocystaceae	817	6	1	4	4	11	3	2	1	60	6	695	0	3	3	3	2	1	1	0	0	0	0	0	0	0	0	0	0	9	0	0	0	0	2	0	0	0.005472	0.000871	0.002657	0.003205	0.009676	0.002505	0.001469	0.001076	0.045209	0.004722	0.494289	0
0_Mirobe;1_Bacteria;2_Proteobacteria;3_Deltaproteobacteria;4_Myxococcales;5_Nannocystaceae;6_Nannocystis	817	6	1	4	4	11	3	2	1	60	6	695	0	3	3	3	2	1	1	0	0	0	0	0	0	0	0	0	0	9	0	0	0	0	2	0	0	0.005472	0.000871	0.002657	0.003205	0.009676	0.002505	0.001469	0.001076	0.045209	0.004722	0.494289	0
0_Mirobe;1_Bacteria;2_Proteobacteria;3_Deltaproteobacteria;4_Myxococcales;5_Others_of_Myxococcales	388	1	1	1	1	0	0	185	4	2	5	0	1	168	12	0	0	0	0	0	0	0	0	0	0	3	0	0	0	0	0	4	0	0	0	0	0	0.000912	0.000871	0.000664	0.000801	0	0	0.13591	0.004303	0.001506	0.003935	0	0.000784
0_Mirobe;1_Bacteria;2_Proteobacteria;3_Deltaproteobacteria;4_Myxococcales;5_Phaselicystidaceae	12	0	1	0	0	0	0	0	0	0	0	0	0	10	0	0	0	0	0	0	0	0	0	0	0	0	0	0	0	0	0	1	0	0	0	0	0	0	0.000871	0	0	0	0	0	0	0	0	0	0
0_Mirobe;1_Bacteria;2_Proteobacteria;3_Deltaproteobacteria;4_Myxococcales;5_Phaselicystidaceae;6_Phaselicystis	12	0	1	0	0	0	0	0	0	0	0	0	0	10	0	0	0	0	0	0	0	0	0	0	0	0	0	0	0	0	0	1	0	0	0	0	0	0	0.000871	0	0	0	0	0	0	0	0	0	0
0_Mirobe;1_Bacteria;2_Proteobacteria;3_Deltaproteobacteria;4_Myxococcales;5_Polyangiaceae	831	185	23	129	157	112	5	4	9	40	6	38	1	95	5	1	2	2	2	4	4	0	4	1	0	0	0	0	0	1	0	1	0	0	0	0	0	0.168734	0.020033	0.085674	0.125784	0.098515	0.004175	0.002939	0.009682	0.030139	0.004722	0.027026	0.000784
0_Mirobe;1_Bacteria;2_Proteobacteria;3_Deltaproteobacteria;4_Myxococcales;5_Polyangiaceae;6_Others_of_Polyangiaceae	255	0	3	0	46	111	2	1	1	9	1	37	1	38	0	0	0	1	0	0	0	0	2	1	0	0	0	0	0	1	0	0	0	0	0	0	0	0	0.002613	0	0.036854	0.097635	0.00167	0.000735	0.001076	0.006781	0.000787	0.026315	0.000784
0_Mirobe;1_Bacteria;2_Proteobacteria;3_Deltaproteobacteria;4_Myxococcales;5_Polyangiaceae;6_Polyangium	68	0	20	0	0	0	0	0	0	0	0	0	0	41	2	0	0	0	1	0	4	0	0	0	0	0	0	0	0	0	0	0	0	0	0	0	0	0	0.01742	0	0	0	0	0	0	0	0	0	0
0_Mirobe;1_Bacteria;2_Proteobacteria;3_Deltaproteobacteria;4_Myxococcales;5_Polyangiaceae;6_Sorangium	508	185	0	129	111	1	3	3	8	31	5	1	0	16	3	1	2	1	1	4	0	0	2	0	0	0	0	0	0	0	0	1	0	0	0	0	0	0.168734	0	0.085674	0.08893	0.00088	0.002505	0.002204	0.008606	0.023358	0.003935	0.000711	0
0_Mirobe;1_Bacteria;2_Proteobacteria;3_Deltaproteobacteria;4_Myxococcales;5_Sandaracinaceae	46	1	44	0	0	0	0	0	0	0	0	0	0	0	0	0	0	0	0	0	1	0	0	0	0	0	0	0	0	0	0	0	0	0	0	0	0	0.000912	0.038325	0	0	0	0	0	0	0	0	0	0
0_Mirobe;1_Bacteria;2_Proteobacteria;3_Deltaproteobacteria;4_Myxococcales;5_Sandaracinaceae;6_Sandaracinus	46	1	44	0	0	0	0	0	0	0	0	0	0	0	0	0	0	0	0	0	1	0	0	0	0	0	0	0	0	0	0	0	0	0	0	0	0	0.000912	0.038325	0	0	0	0	0	0	0	0	0	0
0_Mirobe;1_Bacteria;2_Proteobacteria;3_Deltaproteobacteria;4_Myxococcales;5_mle1-27	71	0	21	0	0	0	0	1	0	0	0	0	0	0	0	0	0	47	0	0	0	0	0	0	0	0	0	0	0	0	0	0	0	0	0	2	0	0	0.018291	0	0	0	0	0.000735	0	0	0	0	0
0_Mirobe;1_Bacteria;2_Proteobacteria;3_Deltaproteobacteria;4_Oligoflexales	341	4	12	5	5	27	52	0	106	0	0	1	1	29	79	1	1	3	0	0	0	1	0	0	1	0	0	1	0	0	0	1	1	10	0	0	0	0.003648	0.010452	0.003321	0.004006	0.023749	0.043422	0	0.114029	0	0	0.000711	0.000784
0_Mirobe;1_Bacteria;2_Proteobacteria;3_Deltaproteobacteria;4_Oligoflexales;5_0319-6G20	300	4	12	5	5	0	52	0	106	0	0	1	1	29	79	1	1	0	0	0	0	1	0	0	1	0	0	0	0	0	0	1	1	0	0	0	0	0.003648	0.010452	0.003321	0.004006	0	0.043422	0	0.114029	0	0	0.000711	0.000784
0_Mirobe;1_Bacteria;2_Proteobacteria;3_Deltaproteobacteria;4_Oligoflexales;5_Oligoflexaceae	41	0	0	0	0	27	0	0	0	0	0	0	0	0	0	0	0	3	0	0	0	0	0	0	0	0	0	1	0	0	0	0	0	10	0	0	0	0	0	0	0	0.023749	0	0	0	0	0	0	0
0_Mirobe;1_Bacteria;2_Proteobacteria;3_Deltaproteobacteria;4_Others_of_Deltaproteobacteria	239	9	1	18	8	0	8	10	0	9	0	5	0	99	62	3	0	0	2	0	0	0	0	0	0	0	0	0	0	0	0	4	1	0	0	0	0	0.008208	0.000871	0.011954	0.006409	0	0.00668	0.007346	0	0.006781	0	0.003556	0
0_Mirobe;1_Bacteria;2_Proteobacteria;3_Deltaproteobacteria;4_SAR324_clade	79	10	0	65	0	0	0	0	0	0	1	0	0	0	0	0	0	1	0	0	0	1	0	0	0	0	0	0	0	1	0	0	0	0	0	0	0	0.009121	0	0.043169	0	0	0	0	0	0	0.000787	0	0
0_Mirobe;1_Bacteria;2_Proteobacteria;3_Epsilonproteobacteria	16001	47	356	1392	6670	123	51	147	454	378	64	11	649	31	1021	953	12	190	949	32	15	59	122	8	41	3	15	10	81	8	18	427	1090	542	4	18	10	0.042868	0.310083	0.924481	5.343824	0.108191	0.042587	0.107994	0.488387	0.284821	0.050368	0.007823	0.508704
0_Mirobe;1_Bacteria;2_Proteobacteria;3_Epsilonproteobacteria;4_Campylobacterales	16001	47	356	1392	6670	123	51	147	454	378	64	11	649	31	1021	953	12	190	949	32	15	59	122	8	41	3	15	10	81	8	18	427	1090	542	4	18	10	0.042868	0.310083	0.924481	5.343824	0.108191	0.042587	0.107994	0.488387	0.284821	0.050368	0.007823	0.508704
0_Mirobe;1_Bacteria;2_Proteobacteria;3_Epsilonproteobacteria;4_Campylobacterales;5_Campylobacteraceae	16001	47	356	1392	6670	123	51	147	454	378	64	11	649	31	1021	953	12	190	949	32	15	59	122	8	41	3	15	10	81	8	18	427	1090	542	4	18	10	0.042868	0.310083	0.924481	5.343824	0.108191	0.042587	0.107994	0.488387	0.284821	0.050368	0.007823	0.508704
0_Mirobe;1_Bacteria;2_Proteobacteria;3_Epsilonproteobacteria;4_Campylobacterales;5_Campylobacteraceae;6_Arcobacter	10217	35	348	1386	6556	120	47	129	186	372	59	9	645	20	43	4	10	10	27	26	8	23	90	6	39	0	2	4	0	1	12	0	0	0	0	0	0	0.031923	0.303115	0.920496	5.25249	0.105552	0.039247	0.09477	0.200088	0.2803	0.046433	0.006401	0.505569
0_Mirobe;1_Bacteria;2_Proteobacteria;3_Epsilonproteobacteria;4_Campylobacterales;5_Campylobacteraceae;6_Campylobacter	114	0	0	0	110	1	0	1	0	0	0	0	0	0	0	0	0	1	0	0	0	0	1	0	0	0	0	0	0	0	0	0	0	0	0	0	0	0	0	0	0.088129	0.00088	0	0.000735	0	0	0	0	0
0_Mirobe;1_Bacteria;2_Proteobacteria;3_Epsilonproteobacteria;4_Campylobacterales;5_Campylobacteraceae;6_Sulfurospirillum	5670	12	8	6	4	2	4	17	268	6	5	2	4	11	978	949	2	179	922	6	7	36	31	2	2	3	13	6	81	7	6	427	1090	542	4	18	10	0.010945	0.006968	0.003985	0.003205	0.001759	0.00334	0.012489	0.288299	0.004521	0.003935	0.001422	0.003135
0_Mirobe;1_Bacteria;2_Proteobacteria;3_Gammaproteobacteria	1092674	33314	75383	34303	36328	54038	48702	65523	47108	44506	31604	55086	39218	63816	41341	15263	64306	23488	22085	8096	25217	13995	27068	17377	20034	15040	22276	21524	14372	17475	18853	17083	4823	7802	21217	9366	15644	30.384877	65.660043	22.781928	29.105001	47.531446	40.668019	48.136583	50.67611	33.534959	24.872119	39.177538	30.740173
0_Mirobe;1_Bacteria;2_Proteobacteria;3_Gammaproteobacteria;4_Aeromonadales	508829	5914	62074	14759	18523	3578	2611	5884	30598	10524	15328	3250	12791	3213	8655	12477	11189	13174	8887	7003	21559	13118	25139	15515	17897	12965	20468	20606	12068	15632	17759	15006	4036	6930	18940	6619	14140	5.394015	54.067656	9.802018	14.840124	3.147186	2.180282	4.322693	32.915589	7.929757	12.063022	2.311421	10.02595
0_Mirobe;1_Bacteria;2_Proteobacteria;3_Gammaproteobacteria;4_Aeromonadales;5_Aeromonadaceae	508720	5913	62071	14755	18520	3578	2611	5883	30595	10520	15325	3249	12791	3213	8655	12475	11189	13172	8887	6995	21555	13114	25134	15510	17892	12965	20462	20598	12068	15627	17750	15003	4035	6928	18935	6617	14130	5.393103	54.065043	9.799362	14.83772	3.147186	2.180282	4.321958	32.912362	7.926745	12.060661	2.31071	10.02595
0_Mirobe;1_Bacteria;2_Proteobacteria;3_Gammaproteobacteria;4_Aeromonadales;5_Aeromonadaceae;6_Aeromonas	508025	5894	62067	14677	18514	3575	2606	5882	30590	10470	15076	3249	12756	3211	8653	12440	11168	13062	8863	6993	21555	13110	25134	15509	17892	12965	20462	20596	12061	15626	17748	15003	4035	6927	18919	6609	14128	5.375774	54.061559	9.74756	14.832913	3.144547	2.176107	4.321223	32.906983	7.889071	11.8647	2.31071	9.998516
0_Mirobe;1_Bacteria;2_Proteobacteria;3_Gammaproteobacteria;4_Aeromonadales;5_Aeromonadaceae;6_Aeromonas;7_Aeromonas_allosaccharophila	28	0	1	1	2	0	0	0	1	1	0	0	1	0	1	0	0	1	1	0	2	2	2	0	1	0	1	0	1	0	1	2	1	0	2	3	0	0	0.000871	0.000664	0.001602	0	0	0	0.001076	0.000753	0	0	0.000784
0_Mirobe;1_Bacteria;2_Proteobacteria;3_Gammaproteobacteria;4_Aeromonadales;5_Aeromonadaceae;6_Aeromonas;7_Aeromonas_schubertii	5168	13	331	143	360	546	319	37	68	399	110	846	607	153	200	27	59	48	22	47	51	37	99	26	25	31	35	111	25	93	64	52	14	27	51	11	81	0.011857	0.288307	0.094972	0.288422	0.480258	0.266377	0.027182	0.073151	0.300644	0.086569	0.601681	0.475784
0_Mirobe;1_Bacteria;2_Proteobacteria;3_Gammaproteobacteria;4_Aeromonadales;5_Aeromonadaceae;6_Aeromonas;7_Others_of_Aeromonas	502829	5881	61735	14533	18152	3029	2287	5845	30521	10070	14966	2403	12148	3058	8452	12413	11109	13013	8840	6946	21502	13071	25033	15483	17866	12934	20426	20485	12035	15533	17683	14949	4020	6900	18866	6595	14047	5.363917	53.772381	9.651924	14.542889	2.664289	1.90973	4.294041	32.832756	7.587674	11.778131	1.709029	9.521948
0_Mirobe;1_Bacteria;2_Proteobacteria;3_Gammaproteobacteria;4_Aeromonadales;5_Aeromonadaceae;6_Others_of_Aeromonadaceae	695	19	4	78	6	3	5	1	5	50	249	0	35	2	2	35	21	110	24	2	0	4	0	1	0	0	0	2	7	1	2	0	0	1	16	8	2	0.017329	0.003484	0.051802	0.004807	0.002639	0.004175	0.000735	0.005379	0.037674	0.195961	0	0.027434
0_Mirobe;1_Bacteria;2_Proteobacteria;3_Gammaproteobacteria;4_Aeromonadales;5_Others_of_Aeromonadales	109	1	3	4	3	0	0	1	3	4	3	1	0	0	0	2	0	2	0	8	4	4	5	5	5	0	6	8	0	5	9	3	1	2	5	2	10	0.000912	0.002613	0.002656	0.002404	0	0	0.000735	0.003227	0.003012	0.002361	0.000711	0
0_Mirobe;1_Bacteria;2_Proteobacteria;3_Gammaproteobacteria;4_Alteromonadales	15390	164	107	81	159	61	66	73	9300	47	58	48	57	113	66	41	57	378	21	50	262	86	369	377	425	75	351	91	1062	182	245	187	87	247	237	100	60	0.14958	0.093199	0.053795	0.127385	0.053656	0.055112	0.05363	10.00441	0.035413	0.045646	0.034138	0.044678
0_Mirobe;1_Bacteria;2_Proteobacteria;3_Gammaproteobacteria;4_Alteromonadales;5_Alteromonadaceae	108	0	4	27	1	1	0	21	0	0	0	0	6	0	29	0	1	0	0	0	0	2	0	0	15	0	0	0	0	0	0	0	1	0	0	0	0	0	0.003484	0.017932	0.000801	0.00088	0	0.015428	0	0	0	0	0.004703
0_Mirobe;1_Bacteria;2_Proteobacteria;3_Gammaproteobacteria;4_Alteromonadales;5_Alteromonadaceae;6_Alishewanella	3	0	0	0	0	0	0	0	0	0	0	0	0	0	3	0	0	0	0	0	0	0	0	0	0	0	0	0	0	0	0	0	0	0	0	0	0	0	0	0	0	0	0	0	0	0	0	0	0
0_Mirobe;1_Bacteria;2_Proteobacteria;3_Gammaproteobacteria;4_Alteromonadales;5_Alteromonadaceae;6_Alteromonas	41	0	1	0	0	0	0	0	0	0	0	0	0	0	24	0	0	0	0	0	0	0	0	0	15	0	0	0	0	0	0	0	1	0	0	0	0	0	0.000871	0	0	0	0	0	0	0	0	0	0
0_Mirobe;1_Bacteria;2_Proteobacteria;3_Gammaproteobacteria;4_Alteromonadales;5_Alteromonadaceae;6_Marinobacter	64	0	3	27	1	1	0	21	0	0	0	0	6	0	2	0	1	0	0	0	0	2	0	0	0	0	0	0	0	0	0	0	0	0	0	0	0	0	0.002613	0.017932	0.000801	0.00088	0	0.015428	0	0	0	0	0.004703
0_Mirobe;1_Bacteria;2_Proteobacteria;3_Gammaproteobacteria;4_Alteromonadales;5_Pseudoalteromonadaceae	191	107	2	2	1	0	1	1	0	1	0	0	0	68	0	0	2	1	0	2	0	0	0	0	0	0	0	0	0	0	0	3	0	0	0	0	0	0.097592	0.001742	0.001328	0.000801	0	0.000835	0.000735	0	0.000753	0	0	0
0_Mirobe;1_Bacteria;2_Proteobacteria;3_Gammaproteobacteria;4_Alteromonadales;5_Pseudoalteromonadaceae;6_Pseudoalteromonas	191	107	2	2	1	0	1	1	0	1	0	0	0	68	0	0	2	1	0	2	0	0	0	0	0	0	0	0	0	0	0	3	0	0	0	0	0	0.097592	0.001742	0.001328	0.000801	0	0.000835	0.000735	0	0.000753	0	0	0
0_Mirobe;1_Bacteria;2_Proteobacteria;3_Gammaproteobacteria;4_Alteromonadales;5_Psychromonadaceae	14	0	0	0	0	0	12	0	0	0	1	0	0	0	0	0	0	0	1	0	0	0	0	0	0	0	0	0	0	0	0	0	0	0	0	0	0	0	0	0	0	0	0.01002	0	0	0	0.000787	0	0
0_Mirobe;1_Bacteria;2_Proteobacteria;3_Gammaproteobacteria;4_Alteromonadales;5_Psychromonadaceae;6_Psychromonas	14	0	0	0	0	0	12	0	0	0	1	0	0	0	0	0	0	0	1	0	0	0	0	0	0	0	0	0	0	0	0	0	0	0	0	0	0	0	0	0	0	0	0.01002	0	0	0	0.000787	0	0
0_Mirobe;1_Bacteria;2_Proteobacteria;3_Gammaproteobacteria;4_Alteromonadales;5_Shewanellaceae	15077	57	101	52	157	60	53	51	9300	46	57	48	51	45	37	41	54	377	20	48	262	84	369	377	410	75	351	91	1062	182	245	184	86	247	237	100	60	0.051988	0.087973	0.034535	0.125783	0.052776	0.044257	0.037467	10.00441	0.03466	0.044859	0.034138	0.039975
0_Mirobe;1_Bacteria;2_Proteobacteria;3_Gammaproteobacteria;4_Alteromonadales;5_Shewanellaceae;6_Shewanella	15077	57	101	52	157	60	53	51	9300	46	57	48	51	45	37	41	54	377	20	48	262	84	369	377	410	75	351	91	1062	182	245	184	86	247	237	100	60	0.051988	0.087973	0.034535	0.125783	0.052776	0.044257	0.037467	10.00441	0.03466	0.044859	0.034138	0.039975
0_Mirobe;1_Bacteria;2_Proteobacteria;3_Gammaproteobacteria;4_Cellvibrionales	1086	101	3	42	5	8	43	20	80	4	116	3	443	167	15	3	2	8	3	1	0	0	0	0	1	1	1	0	2	0	13	1	0	0	0	0	0	0.092119	0.002613	0.027894	0.004006	0.007037	0.035907	0.014693	0.086059	0.003013	0.091291	0.002133	0.347236
0_Mirobe;1_Bacteria;2_Proteobacteria;3_Gammaproteobacteria;4_Cellvibrionales;5_Cellvibrionaceae	1086	101	3	42	5	8	43	20	80	4	116	3	443	167	15	3	2	8	3	1	0	0	0	0	1	1	1	0	2	0	13	1	0	0	0	0	0	0.092119	0.002613	0.027894	0.004006	0.007037	0.035907	0.014693	0.086059	0.003013	0.091291	0.002133	0.347236
0_Mirobe;1_Bacteria;2_Proteobacteria;3_Gammaproteobacteria;4_Cellvibrionales;5_Cellvibrionaceae;6_Cellvibrio	559	8	0	0	2	2	3	0	57	1	2	1	441	2	14	3	1	7	1	0	0	0	0	0	0	0	1	0	0	0	13	0	0	0	0	0	0	0.007296	0	0	0.001602	0.001759	0.002505	0	0.061317	0.000753	0.001574	0.000711	0.345668
0_Mirobe;1_Bacteria;2_Proteobacteria;3_Gammaproteobacteria;4_Cellvibrionales;5_Cellvibrionaceae;6_Simiduia	527	93	3	42	3	6	40	20	23	3	114	2	2	165	1	0	1	1	2	1	0	0	0	0	1	1	0	0	2	0	0	1	0	0	0	0	0	0.084823	0.002613	0.027894	0.002404	0.005278	0.033402	0.014693	0.024742	0.00226	0.089717	0.001422	0.001568
0_Mirobe;1_Bacteria;2_Proteobacteria;3_Gammaproteobacteria;4_Chromatiales	973	27	6	7	4	78	590	29	8	19	2	113	3	43	4	2	5	3	3	2	0	0	0	3	17	2	0	0	0	2	0	1	0	0	0	0	0	0.024626	0.005226	0.004649	0.003205	0.068608	0.492672	0.021305	0.008606	0.014316	0.001574	0.080366	0.002352
0_Mirobe;1_Bacteria;2_Proteobacteria;3_Gammaproteobacteria;4_Chromatiales;5_Chromatiaceae	973	27	6	7	4	78	590	29	8	19	2	113	3	43	4	2	5	3	3	2	0	0	0	3	17	2	0	0	0	2	0	1	0	0	0	0	0	0.024626	0.005226	0.004649	0.003205	0.068608	0.492672	0.021305	0.008606	0.014316	0.001574	0.080366	0.002352
0_Mirobe;1_Bacteria;2_Proteobacteria;3_Gammaproteobacteria;4_Chromatiales;5_Chromatiaceae;6_Rheinheimera	973	27	6	7	4	78	590	29	8	19	2	113	3	43	4	2	5	3	3	2	0	0	0	3	17	2	0	0	0	2	0	1	0	0	0	0	0	0.024626	0.005226	0.004649	0.003205	0.068608	0.492672	0.021305	0.008606	0.014316	0.001574	0.080366	0.002352
0_Mirobe;1_Bacteria;2_Proteobacteria;3_Gammaproteobacteria;4_Chromatiales;5_Chromatiaceae;6_Rheinheimera;7_Others_of_Rheinheimera	947	27	6	7	4	78	590	29	8	19	2	113	3	17	4	2	5	3	3	2	0	0	0	3	17	2	0	0	0	2	0	1	0	0	0	0	0	0.024626	0.005226	0.004649	0.003205	0.068608	0.492672	0.021305	0.008606	0.014316	0.001574	0.080366	0.002352
0_Mirobe;1_Bacteria;2_Proteobacteria;3_Gammaproteobacteria;4_Chromatiales;5_Chromatiaceae;6_Rheinheimera;7_Rheinheimera_soli	26	0	0	0	0	0	0	0	0	0	0	0	0	26	0	0	0	0	0	0	0	0	0	0	0	0	0	0	0	0	0	0	0	0	0	0	0	0	0	0	0	0	0	0	0	0	0	0	0
0_Mirobe;1_Bacteria;2_Proteobacteria;3_Gammaproteobacteria;4_Enterobacteriales	44723	1755	831	3425	1567	4778	5096	5884	369	566	1478	2585	3512	2126	1832	558	513	2418	1623	108	127	98	315	143	217	314	151	108	52	246	190	198	112	130	57	681	560	1.600692	0.723816	2.274672	1.255439	4.202696	4.255353	4.32269	0.396949	0.426473	1.163175	1.838469	2.752804
0_Mirobe;1_Bacteria;2_Proteobacteria;3_Gammaproteobacteria;4_Enterobacteriales;5_Enterobacteriaceae	44723	1755	831	3425	1567	4778	5096	5884	369	566	1478	2585	3512	2126	1832	558	513	2418	1623	108	127	98	315	143	217	314	151	108	52	246	190	198	112	130	57	681	560	1.600692	0.723816	2.274672	1.255439	4.202696	4.255353	4.32269	0.396949	0.426473	1.163175	1.838469	2.752804
0_Mirobe;1_Bacteria;2_Proteobacteria;3_Gammaproteobacteria;4_Enterobacteriales;5_Enterobacteriaceae;6_Enterobacter	9	0	0	1	0	0	0	5	0	0	0	0	0	0	2	0	1	0	0	0	0	0	0	0	0	0	0	0	0	0	0	0	0	0	0	0	0	0	0	0.000664	0	0	0	0.003673	0	0	0	0	0
0_Mirobe;1_Bacteria;2_Proteobacteria;3_Gammaproteobacteria;4_Enterobacteriales;5_Enterobacteriaceae;6_Escherichia-Shigella	2890	108	8	183	12	102	521	203	17	250	6	231	961	9	6	4	5	3	5	1	0	3	1	6	48	8	1	8	1	127	33	0	0	2	16	1	0	0.098504	0.006968	0.121537	0.009614	0.089718	0.435055	0.149135	0.018288	0.188374	0.004722	0.164289	0.753259
0_Mirobe;1_Bacteria;2_Proteobacteria;3_Gammaproteobacteria;4_Enterobacteriales;5_Enterobacteriaceae;6_Klebsiella	698	1	11	121	4	3	120	5	4	13	2	19	29	35	205	1	4	2	0	0	1	2	0	0	2	0	2	0	1	2	1	99	8	0	0	0	1	0.000912	0.009581	0.08036	0.003205	0.002639	0.100204	0.003673	0.004303	0.009795	0.001574	0.013513	0.022731
0_Mirobe;1_Bacteria;2_Proteobacteria;3_Gammaproteobacteria;4_Enterobacteriales;5_Enterobacteriaceae;6_Others_of_Enterobacteriaceae	36309	1582	790	1822	1142	4592	4435	5370	331	280	1454	1432	2464	1807	1109	544	479	2404	970	107	126	63	303	136	167	299	147	100	50	86	156	86	87	126	41	679	543	1.442904	0.688105	1.21006	0.914939	4.03909	3.703394	3.94508	0.35607	0.210976	1.144287	1.018448	1.931352
0_Mirobe;1_Bacteria;2_Proteobacteria;3_Gammaproteobacteria;4_Enterobacteriales;5_Enterobacteriaceae;6_Pantoea	269	6	1	2	4	1	5	220	1	3	3	4	3	1	2	2	3	1	2	0	0	0	0	0	0	5	0	0	0	0	0	0	0	0	0	0	0	0.005472	0.000871	0.001328	0.003205	0.00088	0.004175	0.161623	0.001076	0.00226	0.002361	0.002845	0.002352
0_Mirobe;1_Bacteria;2_Proteobacteria;3_Gammaproteobacteria;4_Enterobacteriales;5_Enterobacteriaceae;6_Plesiomonas	726	3	2	40	5	1	1	3	0	1	0	1	1	5	0	1	3	3	635	0	0	1	0	0	0	1	0	0	0	0	0	1	0	2	0	0	16	0.002736	0.001742	0.026566	0.004006	0.00088	0.000835	0.002204	0	0.000753	0	0.000711	0.000784
0_Mirobe;1_Bacteria;2_Proteobacteria;3_Gammaproteobacteria;4_Enterobacteriales;5_Enterobacteriaceae;6_Pluralibacter	239	1	1	202	1	1	3	6	1	0	2	2	3	1	3	2	2	0	0	0	0	6	0	0	0	0	1	0	0	1	0	0	0	0	0	0	0	0.000912	0.000871	0.134156	0.000801	0.00088	0.002505	0.004408	0.001076	0	0.001574	0.001422	0.002351
0_Mirobe;1_Bacteria;2_Proteobacteria;3_Gammaproteobacteria;4_Enterobacteriales;5_Enterobacteriaceae;6_Serratia	3583	54	18	1054	399	78	11	72	15	19	11	896	51	268	505	4	16	5	11	0	0	23	11	1	0	1	0	0	0	30	0	12	17	0	0	1	0	0.049252	0.015678	0.700001	0.319669	0.068609	0.009185	0.052894	0.016136	0.014315	0.008657	0.637241	0.039975
0_Mirobe;1_Bacteria;2_Proteobacteria;3_Gammaproteobacteria;4_HTA4	172	102	0	0	0	1	2	0	0	2	0	60	0	0	0	0	1	0	0	2	0	0	0	0	0	0	0	0	0	2	0	0	0	0	0	0	0	0.093032	0	0	0	0.00088	0.00167	0	0	0.001506	0	0.042672	0
0_Mirobe;1_Bacteria;2_Proteobacteria;3_Gammaproteobacteria;4_Legionellales	533	2	68	7	149	5	1	57	135	0	87	1	0	3	1	0	0	9	1	0	2	0	1	0	0	0	2	0	2	0	0	0	0	0	0	0	0	0.001824	0.059229	0.004649	0.119375	0.004398	0.000835	0.041874	0.145225	0	0.068468	0.000711	0
0_Mirobe;1_Bacteria;2_Proteobacteria;3_Gammaproteobacteria;4_Legionellales;5_Legionellaceae	533	2	68	7	149	5	1	57	135	0	87	1	0	3	1	0	0	9	1	0	2	0	1	0	0	0	2	0	2	0	0	0	0	0	0	0	0	0.001824	0.059229	0.004649	0.119375	0.004398	0.000835	0.041874	0.145225	0	0.068468	0.000711	0
0_Mirobe;1_Bacteria;2_Proteobacteria;3_Gammaproteobacteria;4_Legionellales;5_Legionellaceae;6_Legionella	533	2	68	7	149	5	1	57	135	0	87	1	0	3	1	0	0	9	1	0	2	0	1	0	0	0	2	0	2	0	0	0	0	0	0	0	0	0.001824	0.059229	0.004649	0.119375	0.004398	0.000835	0.041874	0.145225	0	0.068468	0.000711	0
0_Mirobe;1_Bacteria;2_Proteobacteria;3_Gammaproteobacteria;4_Oceanospirillales	2124	14	200	5	37	28	1075	16	16	13	4	13	607	9	4	2	8	15	8	0	3	0	0	0	25	0	0	1	0	0	20	0	0	0	0	1	0	0.012769	0.174203	0.003321	0.029643	0.02463	0.897665	0.011755	0.017212	0.009795	0.003148	0.009245	0.475784
0_Mirobe;1_Bacteria;2_Proteobacteria;3_Gammaproteobacteria;4_Oceanospirillales;5_Alcanivoracaceae	6	0	0	0	0	0	0	0	6	0	0	0	0	0	0	0	0	0	0	0	0	0	0	0	0	0	0	0	0	0	0	0	0	0	0	0	0	0	0	0	0	0	0	0	0.006454	0	0	0	0
0_Mirobe;1_Bacteria;2_Proteobacteria;3_Gammaproteobacteria;4_Oceanospirillales;5_Alcanivoracaceae;6_Alcanivorax	6	0	0	0	0	0	0	0	6	0	0	0	0	0	0	0	0	0	0	0	0	0	0	0	0	0	0	0	0	0	0	0	0	0	0	0	0	0	0	0	0	0	0	0	0.006454	0	0	0	0
0_Mirobe;1_Bacteria;2_Proteobacteria;3_Gammaproteobacteria;4_Oceanospirillales;5_Halomonadaceae	229	0	1	0	27	20	39	10	1	2	0	2	113	0	1	0	1	5	1	0	0	0	0	0	0	0	0	0	0	0	5	0	0	0	0	1	0	0	0.000871	0	0.021632	0.017592	0.032566	0.007347	0.001076	0.001507	0	0.001422	0.088573
0_Mirobe;1_Bacteria;2_Proteobacteria;3_Gammaproteobacteria;4_Oceanospirillales;5_Halomonadaceae;6_Halomonas	57	0	1	0	27	20	0	1	0	0	0	2	0	0	0	0	0	5	0	0	0	0	0	0	0	0	0	0	0	0	0	0	0	0	0	1	0	0	0.000871	0	0.021632	0.017592	0	0.000735	0	0	0	0.001422	0
0_Mirobe;1_Bacteria;2_Proteobacteria;3_Gammaproteobacteria;4_Oceanospirillales;5_Halomonadaceae;6_Halomonas;7_Candidatus_Halomonas_phosphatis	50	0	1	0	27	20	0	1	0	0	0	0	0	0	0	0	0	0	0	0	0	0	0	0	0	0	0	0	0	0	0	0	0	0	0	1	0	0	0.000871	0	0.021632	0.017592	0	0.000735	0	0	0	0	0
0_Mirobe;1_Bacteria;2_Proteobacteria;3_Gammaproteobacteria;4_Oceanospirillales;5_Halomonadaceae;6_Halomonas;7_Others_of_Halomonas	7	0	0	0	0	0	0	0	0	0	0	2	0	0	0	0	0	5	0	0	0	0	0	0	0	0	0	0	0	0	0	0	0	0	0	0	0	0	0	0	0	0	0	0	0	0	0	0.001422	0
0_Mirobe;1_Bacteria;2_Proteobacteria;3_Gammaproteobacteria;4_Oceanospirillales;5_Halomonadaceae;6_Others_of_Halomonadaceae	172	0	0	0	0	0	39	9	1	2	0	0	113	0	1	0	1	0	1	0	0	0	0	0	0	0	0	0	0	0	5	0	0	0	0	0	0	0	0	0	0	0	0.032566	0.006612	0.001076	0.001507	0	0	0.088573
0_Mirobe;1_Bacteria;2_Proteobacteria;3_Gammaproteobacteria;4_Oceanospirillales;5_Litoricolaceae	1875	3	199	5	10	8	1036	6	9	11	4	10	494	9	2	2	7	9	7	0	3	0	0	0	25	0	0	1	0	0	15	0	0	0	0	0	0	0.002736	0.173332	0.003321	0.008011	0.007038	0.865099	0.004408	0.009682	0.008288	0.003148	0.007112	0.387211
0_Mirobe;1_Bacteria;2_Proteobacteria;3_Gammaproteobacteria;4_Oceanospirillales;5_Litoricolaceae;6_Litoricola	1875	3	199	5	10	8	1036	6	9	11	4	10	494	9	2	2	7	9	7	0	3	0	0	0	25	0	0	1	0	0	15	0	0	0	0	0	0	0.002736	0.173332	0.003321	0.008011	0.007038	0.865099	0.004408	0.009682	0.008288	0.003148	0.007112	0.387211
0_Mirobe;1_Bacteria;2_Proteobacteria;3_Gammaproteobacteria;4_Oceanospirillales;5_Litoricolaceae;6_Litoricola;7_Litoricola_marina	1342	3	196	5	8	7	1035	2	7	9	1	7	7	8	2	2	2	7	5	0	3	0	0	0	25	0	0	1	0	0	0	0	0	0	0	0	0	0.002736	0.170719	0.003321	0.006409	0.006158	0.864264	0.001469	0.007531	0.006781	0.000787	0.004978	0.005487
0_Mirobe;1_Bacteria;2_Proteobacteria;3_Gammaproteobacteria;4_Oceanospirillales;5_Litoricolaceae;6_Litoricola;7_Others_of_Litoricola	533	0	3	0	2	1	1	4	2	2	3	3	487	1	0	0	5	2	2	0	0	0	0	0	0	0	0	0	0	0	15	0	0	0	0	0	0	0	0.002613	0	0.001602	0.00088	0.000835	0.002939	0.002151	0.001507	0.002361	0.002134	0.381724
0_Mirobe;1_Bacteria;2_Proteobacteria;3_Gammaproteobacteria;4_Oceanospirillales;5_Oceanospirillaceae	14	11	0	0	0	0	0	0	0	0	0	1	0	0	1	0	0	1	0	0	0	0	0	0	0	0	0	0	0	0	0	0	0	0	0	0	0	0.010033	0	0	0	0	0	0	0	0	0	0.000711	0
0_Mirobe;1_Bacteria;2_Proteobacteria;3_Gammaproteobacteria;4_Oceanospirillales;5_Oceanospirillaceae;6_Marinomonas	14	11	0	0	0	0	0	0	0	0	0	1	0	0	1	0	0	1	0	0	0	0	0	0	0	0	0	0	0	0	0	0	0	0	0	0	0	0.010033	0	0	0	0	0	0	0	0	0	0.000711	0
0_Mirobe;1_Bacteria;2_Proteobacteria;3_Gammaproteobacteria;4_Others_of_Gammaproteobacteria	1711	3	37	260	354	3	4	3	67	22	164	9	3	6	4	3	411	6	12	0	0	8	7	4	0	4	1	4	9	3	0	9	3	0	12	0	276	0.002736	0.032228	0.172675	0.283615	0.002639	0.00334	0.002205	0.072075	0.016575	0.129067	0.006401	0.002352
0_Mirobe;1_Bacteria;2_Proteobacteria;3_Gammaproteobacteria;4_Pasteurellales	1223	1	4	127	356	17	3	24	2	15	4	185	4	4	2	4	0	2	279	0	0	5	18	15	1	96	0	0	3	9	2	4	11	7	4	7	8	0.000912	0.003484	0.084345	0.285218	0.014953	0.002505	0.017632	0.002152	0.011302	0.003148	0.131574	0.003135
0_Mirobe;1_Bacteria;2_Proteobacteria;3_Gammaproteobacteria;4_Pasteurellales;5_Pasteurellaceae	1223	1	4	127	356	17	3	24	2	15	4	185	4	4	2	4	0	2	279	0	0	5	18	15	1	96	0	0	3	9	2	4	11	7	4	7	8	0.000912	0.003484	0.084345	0.285218	0.014953	0.002505	0.017632	0.002152	0.011302	0.003148	0.131574	0.003135
0_Mirobe;1_Bacteria;2_Proteobacteria;3_Gammaproteobacteria;4_Pasteurellales;5_Pasteurellaceae;6_Aggregatibacter	199	0	1	0	0	0	1	0	1	14	1	177	0	1	0	0	0	0	2	0	0	0	0	0	0	0	0	0	0	1	0	0	0	0	0	0	0	0	0.000871	0	0	0	0.000835	0	0.001076	0.010549	0.000787	0.125884	0
0_Mirobe;1_Bacteria;2_Proteobacteria;3_Gammaproteobacteria;4_Pasteurellales;5_Pasteurellaceae;6_Haemophilus	22	0	0	0	0	0	0	14	0	0	0	8	0	0	0	0	0	0	0	0	0	0	0	0	0	0	0	0	0	0	0	0	0	0	0	0	0	0	0	0	0	0	0	0.010285	0	0	0	0.00569	0
0_Mirobe;1_Bacteria;2_Proteobacteria;3_Gammaproteobacteria;4_Pasteurellales;5_Pasteurellaceae;6_Others_of_Pasteurellaceae	1002	1	3	127	356	17	2	10	1	1	3	0	4	3	2	4	0	2	277	0	0	5	18	15	1	96	0	0	3	8	2	4	11	7	4	7	8	0.000912	0.002613	0.084345	0.285218	0.014953	0.00167	0.007347	0.001076	0.000753	0.002361	0	0.003135
0_Mirobe;1_Bacteria;2_Proteobacteria;3_Gammaproteobacteria;4_Pseudomonadales	410156	19588	10859	12336	13533	44612	38195	49858	5529	28054	11912	46449	20477	56320	29379	1513	1883	2361	2859	812	3017	564	372	972	1285	1469	1082	527	315	1275	530	1117	531	48	159	78	286	17.86573	9.458394	8.192805	10.842267	39.240391	31.89428	36.628258	5.947787	21.138507	9.374659	33.034849	16.050444
0_Mirobe;1_Bacteria;2_Proteobacteria;3_Gammaproteobacteria;4_Pseudomonadales;5_Moraxellaceae	375030	18582	10573	11656	12611	42722	30584	41916	5229	26208	11131	45241	18456	51045	28036	1192	1788	2242	2763	780	2880	536	345	911	711	1306	1053	491	283	1220	483	1005	503	42	152	78	276	16.948183	9.209284	7.741191	10.103587	37.57796	25.538804	30.793657	5.625063	19.747561	8.760018	32.175712	14.466326
0_Mirobe;1_Bacteria;2_Proteobacteria;3_Gammaproteobacteria;4_Pseudomonadales;5_Moraxellaceae;6_Acinetobacter	352528	16789	9952	10681	11045	42065	27568	41147	4514	24257	10101	41407	17442	49034	26675	1081	1721	2192	2572	721	2867	414	301	897	646	1268	954	453	275	1094	462	971	475	39	149	77	222	15.312832	8.668381	7.093655	8.848952	37.000066	23.020329	30.22871	4.855906	18.277496	7.949415	29.448944	13.671524
0_Mirobe;1_Bacteria;2_Proteobacteria;3_Gammaproteobacteria;4_Pseudomonadales;5_Moraxellaceae;6_Acinetobacter;7_Acinetobacter_johnsonii	79762	3330	2376	2377	2585	11743	5119	9529	997	5763	2111	10086	3320	9850	5327	213	561	773	693	132	637	109	102	247	134	314	373	110	61	259	99	213	119	7	13	16	64	3.037213	2.069542	1.578657	2.071032	10.329056	4.274561	7.000492	1.072516	4.342388	1.661341	7.173236	2.602309
0_Mirobe;1_Bacteria;2_Proteobacteria;3_Gammaproteobacteria;4_Pseudomonadales;5_Moraxellaceae;6_Acinetobacter;7_Acinetobacter_lwoffii	628	111	12	2	19	4	133	6	77	22	2	8	3	59	93	2	55	0	2	1	0	0	2	9	3	0	1	0	0	0	0	0	0	1	1	0	0	0.10124	0.010452	0.001328	0.015222	0.003518	0.11106	0.004408	0.082832	0.016577	0.001574	0.00569	0.002351
0_Mirobe;1_Bacteria;2_Proteobacteria;3_Gammaproteobacteria;4_Pseudomonadales;5_Moraxellaceae;6_Acinetobacter;7_Acinetobacter_radioresistens	69973	3902	2732	2804	2406	1445	8347	7205	1063	3976	2764	7091	3952	10907	7440	315	170	340	571	196	848	89	44	29	175	183	77	88	64	235	117	217	100	8	22	26	25	3.55892	2.379625	1.862244	1.927622	1.271011	6.970064	5.293163	1.143515	2.995893	2.175248	5.04317	3.097688
0_Mirobe;1_Bacteria;2_Proteobacteria;3_Gammaproteobacteria;4_Pseudomonadales;5_Moraxellaceae;6_Acinetobacter;7_Others_of_Acinetobacter	202155	9446	4831	5498	6035	28872	13965	24406	2377	14496	5224	24220	10167	28218	13814	551	935	1079	1306	392	1382	216	153	612	334	771	503	255	150	600	246	541	256	23	113	35	133	8.615459	4.207891	3.651426	4.835076	25.395601	11.661304	17.929912	2.557043	10.922638	4.111252	17.225426	7.969176
0_Mirobe;1_Bacteria;2_Proteobacteria;3_Gammaproteobacteria;4_Pseudomonadales;5_Moraxellaceae;6_Acinetobacter;7_bacterium_endosymbiont_of_Onthophagus_Taurus	10	0	1	0	0	1	4	1	0	0	0	2	0	0	1	0	0	0	0	0	0	0	0	0	0	0	0	0	0	0	0	0	0	0	0	0	0	0	0.000871	0	0	0.00088	0.00334	0.000735	0	0	0	0.001422	0
0_Mirobe;1_Bacteria;2_Proteobacteria;3_Gammaproteobacteria;4_Pseudomonadales;5_Moraxellaceae;6_Alkanindiges	15784	1574	477	582	1042	557	2214	420	348	1275	965	2895	715	832	940	92	51	26	180	55	9	108	23	14	60	38	94	25	7	105	19	12	22	2	2	0	4	1.435607	0.415476	0.386529	0.834822	0.489933	1.848775	0.308554	0.374359	0.960705	0.759448	2.058945	0.560437
0_Mirobe;1_Bacteria;2_Proteobacteria;3_Gammaproteobacteria;4_Pseudomonadales;5_Moraxellaceae;6_Enhydrobacter	5822	215	142	365	193	60	793	342	344	560	16	862	296	1047	364	18	12	21	10	4	4	14	19	0	5	0	5	12	1	20	2	18	6	1	1	0	50	0.196096	0.123685	0.242411	0.154626	0.052776	0.662185	0.251251	0.370056	0.421956	0.012592	0.613061	0.232013
0_Mirobe;1_Bacteria;2_Proteobacteria;3_Gammaproteobacteria;4_Pseudomonadales;5_Moraxellaceae;6_Enhydrobacter;7_Enhydrobacter_aerosaccus	4	0	0	0	0	0	1	0	0	1	0	0	1	1	0	0	0	0	0	0	0	0	0	0	0	0	0	0	0	0	0	0	0	0	0	0	0	0	0	0	0	0	0.000835	0	0	0.000753	0	0	0.000784
0_Mirobe;1_Bacteria;2_Proteobacteria;3_Gammaproteobacteria;4_Pseudomonadales;5_Moraxellaceae;6_Enhydrobacter;7_Others_of_Enhydrobacter	5818	215	142	365	193	60	792	342	344	559	16	862	295	1046	364	18	12	21	10	4	4	14	19	0	5	0	5	12	1	20	2	18	6	1	1	0	50	0.196096	0.123685	0.242411	0.154626	0.052776	0.66135	0.251251	0.370056	0.421203	0.012592	0.613061	0.231229
0_Mirobe;1_Bacteria;2_Proteobacteria;3_Gammaproteobacteria;4_Pseudomonadales;5_Moraxellaceae;6_Moraxella	347	0	1	0	329	2	1	2	0	2	1	2	0	0	1	0	3	0	1	0	0	0	2	0	0	0	0	0	0	0	0	0	0	0	0	0	0	0	0.000871	0	0.263585	0.00176	0.000835	0.001469	0	0.001507	0.000787	0.001422	0
0_Mirobe;1_Bacteria;2_Proteobacteria;3_Gammaproteobacteria;4_Pseudomonadales;5_Moraxellaceae;6_Moraxella;7_Moraxella_atlantae	2	0	0	0	2	0	0	0	0	0	0	0	0	0	0	0	0	0	0	0	0	0	0	0	0	0	0	0	0	0	0	0	0	0	0	0	0	0	0	0	0.001602	0	0	0	0	0	0	0	0
0_Mirobe;1_Bacteria;2_Proteobacteria;3_Gammaproteobacteria;4_Pseudomonadales;5_Moraxellaceae;6_Moraxella;7_Others_of_Moraxella	345	0	1	0	327	2	1	2	0	2	1	2	0	0	1	0	3	0	1	0	0	0	2	0	0	0	0	0	0	0	0	0	0	0	0	0	0	0	0.000871	0	0.261983	0.00176	0.000835	0.001469	0	0.001507	0.000787	0.001422	0
0_Mirobe;1_Bacteria;2_Proteobacteria;3_Gammaproteobacteria;4_Pseudomonadales;5_Moraxellaceae;6_Others_of_Moraxellaceae	57	0	1	0	0	0	0	0	0	0	1	54	0	0	0	0	0	0	0	0	0	0	0	0	0	0	0	0	0	1	0	0	0	0	0	0	0	0	0.000871	0	0	0	0	0	0	0	0.000787	0.038405	0
0_Mirobe;1_Bacteria;2_Proteobacteria;3_Gammaproteobacteria;4_Pseudomonadales;5_Moraxellaceae;6_Perlucidibaca	132	0	0	0	1	8	0	3	0	112	0	5	1	0	0	0	0	1	0	0	0	0	0	0	0	0	0	1	0	0	0	0	0	0	0	0	0	0	0	0	0.000801	0.007037	0	0.002204	0	0.084391	0	0.003556	0.000784
0_Mirobe;1_Bacteria;2_Proteobacteria;3_Gammaproteobacteria;4_Pseudomonadales;5_Moraxellaceae;6_Psychrobacter	273	4	0	27	0	0	8	0	0	2	47	0	1	132	44	1	1	2	0	0	0	0	0	0	0	0	0	0	0	0	0	4	0	0	0	0	0	0.003648	0	0.017932	0	0	0.00668	0	0	0.001506	0.036989	0	0.000784
0_Mirobe;1_Bacteria;2_Proteobacteria;3_Gammaproteobacteria;4_Pseudomonadales;5_Moraxellaceae;6_Psychrobacter;7_Others_of_Psychrobacter	100	3	0	26	0	0	1	0	0	1	24	0	0	0	44	0	1	0	0	0	0	0	0	0	0	0	0	0	0	0	0	0	0	0	0	0	0	0.002736	0	0.017268	0	0	0.000835	0	0	0.000753	0.018888	0	0
0_Mirobe;1_Bacteria;2_Proteobacteria;3_Gammaproteobacteria;4_Pseudomonadales;5_Moraxellaceae;6_Psychrobacter;7_Psychrobacter_alimentarius	149	1	0	1	0	0	7	0	0	1	0	0	1	131	0	1	0	2	0	0	0	0	0	0	0	0	0	0	0	0	0	4	0	0	0	0	0	0.000912	0	0.000664	0	0	0.005845	0	0	0.000753	0	0	0.000784
0_Mirobe;1_Bacteria;2_Proteobacteria;3_Gammaproteobacteria;4_Pseudomonadales;5_Moraxellaceae;6_Psychrobacter;7_Psychrobacter_celer	24	0	0	0	0	0	0	0	0	0	23	0	0	1	0	0	0	0	0	0	0	0	0	0	0	0	0	0	0	0	0	0	0	0	0	0	0	0	0	0	0	0	0	0	0	0	0.018101	0	0
0_Mirobe;1_Bacteria;2_Proteobacteria;3_Gammaproteobacteria;4_Pseudomonadales;5_Moraxellaceae;6_lubricus_group	87	0	0	1	1	30	0	2	23	0	0	16	1	0	12	0	0	0	0	0	0	0	0	0	0	0	0	0	0	0	0	0	0	0	0	1	0	0	0	0.000664	0.000801	0.026388	0	0.001469	0.024742	0	0	0.011379	0.000784
0_Mirobe;1_Bacteria;2_Proteobacteria;3_Gammaproteobacteria;4_Pseudomonadales;5_Pseudomonadaceae	35126	1006	286	680	922	1890	7611	7942	300	1846	781	1208	2021	5275	1343	321	95	119	96	32	137	28	27	61	574	163	29	36	32	55	47	112	28	6	7	0	10	0.917547	0.24911	0.451614	0.73868	1.662431	6.355476	5.834601	0.322724	1.390946	0.614641	0.859137	1.584118
0_Mirobe;1_Bacteria;2_Proteobacteria;3_Gammaproteobacteria;4_Pseudomonadales;5_Pseudomonadaceae;6_Pseudomonas	35126	1006	286	680	922	1890	7611	7942	300	1846	781	1208	2021	5275	1343	321	95	119	96	32	137	28	27	61	574	163	29	36	32	55	47	112	28	6	7	0	10	0.917547	0.24911	0.451614	0.73868	1.662431	6.355476	5.834601	0.322724	1.390946	0.614641	0.859137	1.584118
0_Mirobe;1_Bacteria;2_Proteobacteria;3_Gammaproteobacteria;4_Pseudomonadales;5_Pseudomonadaceae;6_Pseudomonas;7_Others_of_Pseudomonas	33781	965	284	678	894	1847	7565	7923	189	1805	735	1176	1289	5229	1297	315	92	71	96	31	137	28	26	60	552	163	19	36	31	53	36	111	26	5	7	0	10	0.880152	0.247368	0.450286	0.716247	1.624608	6.317064	5.820642	0.203316	1.360053	0.578439	0.836378	1.010356
0_Mirobe;1_Bacteria;2_Proteobacteria;3_Gammaproteobacteria;4_Pseudomonadales;5_Pseudomonadaceae;6_Pseudomonas;7_Pseudomonas_brassicacearum_subsp_brassicacearum	909	39	1	2	1	6	5	14	1	20	46	29	667	9	46	3	3	2	0	0	0	0	0	0	0	0	0	0	1	1	11	0	2	0	0	0	0	0.035571	0.000871	0.001328	0.000801	0.005278	0.004175	0.010285	0.001076	0.01507	0.036202	0.020625	0.522813
0_Mirobe;1_Bacteria;2_Proteobacteria;3_Gammaproteobacteria;4_Pseudomonadales;5_Pseudomonadaceae;6_Pseudomonas;7_Pseudomonas_jinjuensis	45	0	0	0	0	0	40	4	0	0	0	0	0	0	0	0	0	0	0	0	0	0	0	0	1	0	0	0	0	0	0	0	0	0	0	0	0	0	0	0	0	0	0.033402	0.002939	0	0	0	0	0
0_Mirobe;1_Bacteria;2_Proteobacteria;3_Gammaproteobacteria;4_Pseudomonadales;5_Pseudomonadaceae;6_Pseudomonas;7_Pseudomonas_nitroreducens	30	0	0	0	0	0	0	1	0	0	0	0	0	0	0	0	0	27	0	0	0	0	0	0	0	0	0	0	0	1	0	0	0	1	0	0	0	0	0	0	0	0	0	0.000735	0	0	0	0	0
0_Mirobe;1_Bacteria;2_Proteobacteria;3_Gammaproteobacteria;4_Pseudomonadales;5_Pseudomonadaceae;6_Pseudomonas;7_Pseudomonas_veronii	361	2	1	0	27	37	1	0	110	21	0	3	65	37	0	3	0	19	0	1	0	0	1	1	21	0	10	0	0	0	0	1	0	0	0	0	0	0.001824	0.000871	0	0.021632	0.032545	0.000835	0	0.118332	0.015823	0	0.002134	0.050949
0_Mirobe;1_Bacteria;2_Proteobacteria;3_Gammaproteobacteria;4_Vibrionales	89972	4667	809	2518	368	334	400	510	668	4340	1375	258	1107	580	578	596	50030	5076	8350	91	46	101	817	291	118	31	61	160	682	41	89	526	25	426	1780	1873	250	4.256658	0.704655	1.672301	0.294831	0.293786	0.334015	0.374672	0.718597	3.270161	1.082115	0.183491	0.867698
0_Mirobe;1_Bacteria;2_Proteobacteria;3_Gammaproteobacteria;4_Vibrionales;5_Vibrionaceae	89972	4667	809	2518	368	334	400	510	668	4340	1375	258	1107	580	578	596	50030	5076	8350	91	46	101	817	291	118	31	61	160	682	41	89	526	25	426	1780	1873	250	4.256658	0.704655	1.672301	0.294831	0.293786	0.334015	0.374672	0.718597	3.270161	1.082115	0.183491	0.867698
0_Mirobe;1_Bacteria;2_Proteobacteria;3_Gammaproteobacteria;4_Vibrionales;5_Vibrionaceae;6_Photobacterium	357	2	3	0	2	1	150	2	3	0	3	1	2	125	49	1	2	0	1	0	0	0	0	0	3	0	0	0	0	0	0	7	0	0	0	0	0	0.001824	0.002613	0	0.001602	0.00088	0.125256	0.001469	0.003227	0	0.002361	0.000711	0.001568
0_Mirobe;1_Bacteria;2_Proteobacteria;3_Gammaproteobacteria;4_Vibrionales;5_Vibrionaceae;6_Photobacterium;7_Photobacterium_damselae_subsp_damselae	357	2	3	0	2	1	150	2	3	0	3	1	2	125	49	1	2	0	1	0	0	0	0	0	3	0	0	0	0	0	0	7	0	0	0	0	0	0.001824	0.002613	0	0.001602	0.00088	0.125256	0.001469	0.003227	0	0.002361	0.000711	0.001568
0_Mirobe;1_Bacteria;2_Proteobacteria;3_Gammaproteobacteria;4_Vibrionales;5_Vibrionaceae;6_Vibrio	89615	4665	806	2518	366	333	250	508	665	4340	1372	257	1105	455	529	595	50028	5076	8349	91	46	101	817	291	115	31	61	160	682	41	89	519	25	426	1780	1873	250	4.254834	0.702042	1.672301	0.293229	0.292906	0.208759	0.373203	0.71537	3.270161	1.079754	0.18278	0.86613
0_Mirobe;1_Bacteria;2_Proteobacteria;3_Gammaproteobacteria;4_Vibrionales;5_Vibrionaceae;6_Vibrio;7_Others_of_Vibrio	83095	4643	798	2490	342	329	241	505	539	4334	1357	247	1093	432	514	572	49983	4973	5866	88	30	87	334	209	100	18	37	147	470	30	84	35	13	60	1765	143	187	4.234768	0.695074	1.653705	0.274001	0.289388	0.201244	0.370999	0.579826	3.26564	1.067949	0.175668	0.856724
0_Mirobe;1_Bacteria;2_Proteobacteria;3_Gammaproteobacteria;4_Vibrionales;5_Vibrionaceae;6_Vibrio;7_Vibrio_atlanticus	33	9	1	19	0	0	1	0	0	0	0	0	0	0	2	0	0	0	0	0	0	0	0	0	1	0	0	0	0	0	0	0	0	0	0	0	0	0.008209	0.000871	0.012619	0	0	0.000835	0	0	0	0	0	0
0_Mirobe;1_Bacteria;2_Proteobacteria;3_Gammaproteobacteria;4_Vibrionales;5_Vibrionaceae;6_Vibrio;7_Vibrio_cholerae	6487	13	7	9	24	4	8	3	126	6	15	10	12	23	13	23	45	103	2483	3	16	14	483	82	14	13	24	13	212	11	5	484	12	366	15	1730	63	0.011857	0.006097	0.005977	0.019228	0.003518	0.00668	0.002204	0.135544	0.004521	0.011805	0.007112	0.009406
0_Mirobe;1_Bacteria;2_Proteobacteria;3_Gammaproteobacteria;4_X35	61	0	2	0	0	0	0	0	1	0	0	0	57	0	0	0	0	0	0	0	0	0	0	0	0	0	0	0	0	0	1	0	0	0	0	0	0	0	0.001742	0	0	0	0	0	0.001076	0	0	0	0.044678
0_Mirobe;1_Bacteria;2_Proteobacteria;3_Gammaproteobacteria;4_Xanthomonadales	15721	976	383	736	1273	535	616	3165	335	900	1076	2112	157	1232	801	64	207	38	39	27	201	15	30	57	48	83	159	27	177	83	4	34	18	14	28	7	64	0.890184	0.333598	0.488804	1.019893	0.470586	0.514383	2.325176	0.360373	0.678141	0.846806	1.502068	0.123062
0_Mirobe;1_Bacteria;2_Proteobacteria;3_Gammaproteobacteria;4_Xanthomonadales;5_Nevskiaceae	39	0	0	0	0	0	0	1	0	0	36	0	0	0	0	1	0	0	0	0	0	0	0	0	0	0	0	0	1	0	0	0	0	0	0	0	0	0	0	0	0	0	0	0.000735	0	0	0.028332	0	0
0_Mirobe;1_Bacteria;2_Proteobacteria;3_Gammaproteobacteria;4_Xanthomonadales;5_Nevskiaceae;6_Nevskia	39	0	0	0	0	0	0	1	0	0	36	0	0	0	0	1	0	0	0	0	0	0	0	0	0	0	0	0	1	0	0	0	0	0	0	0	0	0	0	0	0	0	0	0.000735	0	0	0.028332	0	0
0_Mirobe;1_Bacteria;2_Proteobacteria;3_Gammaproteobacteria;4_Xanthomonadales;5_Others_of_Xanthomonadales	849	3	14	276	187	2	2	8	2	2	146	2	2	1	0	1	163	1	2	5	0	6	2	0	0	0	0	0	1	0	0	0	1	1	18	1	0	0.002736	0.012194	0.183302	0.149819	0.00176	0.00167	0.005878	0.002152	0.001507	0.114902	0.001422	0.001568
0_Mirobe;1_Bacteria;2_Proteobacteria;3_Gammaproteobacteria;4_Xanthomonadales;5_Solimonadaceae	709	171	9	79	24	1	4	11	2	31	2	173	6	167	13	0	5	1	3	1	0	1	0	0	0	0	0	0	0	5	0	0	0	0	0	0	0	0.155965	0.007839	0.052467	0.019228	0.00088	0.00334	0.008081	0.002151	0.023358	0.001574	0.123039	0.004703
0_Mirobe;1_Bacteria;2_Proteobacteria;3_Gammaproteobacteria;4_Xanthomonadales;5_Xanthomonadaceae	14124	802	360	381	1062	532	610	3145	331	867	892	1937	149	1064	788	62	39	36	34	21	201	8	28	57	48	83	159	27	175	78	4	34	17	13	10	6	64	0.731483	0.313565	0.253035	0.850846	0.467946	0.509373	2.310482	0.35607	0.653276	0.701998	1.377607	0.116791
0_Mirobe;1_Bacteria;2_Proteobacteria;3_Gammaproteobacteria;4_Xanthomonadales;5_Xanthomonadaceae;6_Chiayiivirga	963	66	4	33	5	34	9	4	4	55	5	522	5	52	127	4	3	2	5	3	0	1	1	0	0	1	0	0	0	8	0	0	3	0	7	0	0	0.060197	0.003484	0.021916	0.004006	0.029906	0.007515	0.002939	0.004302	0.041442	0.003935	0.37125	0.003919
0_Mirobe;1_Bacteria;2_Proteobacteria;3_Gammaproteobacteria;4_Xanthomonadales;5_Xanthomonadaceae;6_Lysobacter	1233	71	7	2	67	88	21	8	4	57	83	622	9	14	145	1	4	2	5	1	0	0	1	2	0	0	0	2	0	14	0	0	3	0	0	0	0	0.064757	0.006097	0.001328	0.053679	0.077404	0.017536	0.005877	0.004303	0.042948	0.06532	0.442371	0.007054
0_Mirobe;1_Bacteria;2_Proteobacteria;3_Gammaproteobacteria;4_Xanthomonadales;5_Xanthomonadaceae;6_Lysobacter;7_Lysobacter_gummosus	800	71	2	1	55	85	20	5	3	53	3	341	4	1	132	1	3	2	3	1	0	0	1	2	0	0	0	2	0	6	0	0	3	0	0	0	0	0.064757	0.001742	0.000664	0.044065	0.074765	0.016701	0.003673	0.003227	0.039935	0.002361	0.242522	0.003135
0_Mirobe;1_Bacteria;2_Proteobacteria;3_Gammaproteobacteria;4_Xanthomonadales;5_Xanthomonadaceae;6_Lysobacter;7_Others_of_Lysobacter	433	0	5	1	12	3	1	3	1	4	80	281	5	13	13	0	1	0	2	0	0	0	0	0	0	0	0	0	0	8	0	0	0	0	0	0	0	0	0.004355	0.000664	0.009614	0.002639	0.000835	0.002204	0.001076	0.003013	0.062959	0.199849	0.003919
0_Mirobe;1_Bacteria;2_Proteobacteria;3_Gammaproteobacteria;4_Xanthomonadales;5_Xanthomonadaceae;6_Others_of_Xanthomonadaceae	1286	84	229	47	72	5	137	243	9	99	28	20	7	137	58	42	3	6	3	6	6	0	3	0	4	8	0	2	2	0	0	22	0	4	0	0	0	0.076614	0.199463	0.031214	0.057684	0.004399	0.1144	0.178522	0.009682	0.074596	0.022036	0.014224	0.005487
0_Mirobe;1_Bacteria;2_Proteobacteria;3_Gammaproteobacteria;4_Xanthomonadales;5_Xanthomonadaceae;6_Pseudofulvimonas	397	1	3	7	44	14	97	181	18	1	0	4	1	1	16	1	1	0	0	0	0	0	1	0	1	4	1	0	0	0	0	0	0	0	0	0	0	0.000912	0.002613	0.004649	0.035252	0.012314	0.080999	0.132972	0.019363	0.000753	0	0.002845	0.000784
0_Mirobe;1_Bacteria;2_Proteobacteria;3_Gammaproteobacteria;4_Xanthomonadales;5_Xanthomonadaceae;6_Pseudoxanthomonas	1741	294	10	117	41	7	18	116	144	265	169	158	3	276	15	1	6	1	4	4	0	1	1	47	9	1	8	4	5	7	0	4	1	3	0	0	1	0.26815	0.00871	0.077705	0.032848	0.006157	0.015031	0.08522	0.154908	0.199676	0.133002	0.11237	0.002351
0_Mirobe;1_Bacteria;2_Proteobacteria;3_Gammaproteobacteria;4_Xanthomonadales;5_Xanthomonadaceae;6_Pseudoxanthomonas;7_Others_of_Pseudoxanthomonas	2	0	0	0	0	0	0	0	1	0	0	1	0	0	0	0	0	0	0	0	0	0	0	0	0	0	0	0	0	0	0	0	0	0	0	0	0	0	0	0	0	0	0	0	0.001076	0	0	0.000711	0
0_Mirobe;1_Bacteria;2_Proteobacteria;3_Gammaproteobacteria;4_Xanthomonadales;5_Xanthomonadaceae;6_Pseudoxanthomonas;7_Pseudoxanthomonas_mexicana	1739	294	10	117	41	7	18	116	143	265	169	157	3	276	15	1	6	1	4	4	0	1	1	47	9	1	8	4	5	7	0	4	1	3	0	0	1	0.26815	0.00871	0.077705	0.032848	0.006157	0.015031	0.08522	0.153832	0.199676	0.133002	0.111659	0.002351
0_Mirobe;1_Bacteria;2_Proteobacteria;3_Gammaproteobacteria;4_Xanthomonadales;5_Xanthomonadaceae;6_Silanimonas	129	0	0	0	0	126	0	0	0	0	0	0	0	1	0	0	0	0	0	0	0	0	0	2	0	0	0	0	0	0	0	0	0	0	0	0	0	0	0	0	0	0.110829	0	0	0	0	0	0	0
0_Mirobe;1_Bacteria;2_Proteobacteria;3_Gammaproteobacteria;4_Xanthomonadales;5_Xanthomonadaceae;6_Stenotrophomonas	4905	99	88	85	759	27	21	2062	57	218	574	44	22	282	228	6	11	20	11	3	23	2	16	2	25	57	37	11	8	27	0	2	6	5	3	2	62	0.090295	0.076649	0.056451	0.60809	0.02375	0.017535	1.514852	0.061316	0.164261	0.451734	0.031293	0.017245
0_Mirobe;1_Bacteria;2_Proteobacteria;3_Gammaproteobacteria;4_Xanthomonadales;5_Xanthomonadaceae;6_Stenotrophomonas;7_Others_of_Stenotrophomonas	4872	99	88	85	736	26	21	2061	57	218	574	44	21	282	221	6	11	20	11	3	23	2	16	2	25	57	37	11	8	27	0	2	6	5	3	2	62	0.090295	0.076649	0.056451	0.589663	0.02287	0.017535	1.514117	0.061316	0.164261	0.451734	0.031293	0.016461
0_Mirobe;1_Bacteria;2_Proteobacteria;3_Gammaproteobacteria;4_Xanthomonadales;5_Xanthomonadaceae;6_Stenotrophomonas;7_Stenotrophomonas_rhizophila	33	0	0	0	23	1	0	1	0	0	0	0	1	0	7	0	0	0	0	0	0	0	0	0	0	0	0	0	0	0	0	0	0	0	0	0	0	0	0	0	0.018427	0.00088	0	0.000735	0	0	0	0	0.000784
0_Mirobe;1_Bacteria;2_Proteobacteria;3_Gammaproteobacteria;4_Xanthomonadales;5_Xanthomonadaceae;6_Tahibacter	35	3	1	1	4	1	7	0	1	5	0	0	9	0	2	0	1	0	0	0	0	0	0	0	0	0	0	0	0	0	0	0	0	0	0	0	0	0.002736	0.000871	0.000664	0.003205	0.00088	0.005845	0	0.001076	0.003767	0	0	0.007055
0_Mirobe;1_Bacteria;2_Proteobacteria;3_Gammaproteobacteria;4_Xanthomonadales;5_Xanthomonadaceae;6_Thermomonas	3245	183	17	89	69	229	300	531	93	166	32	567	92	124	197	7	9	5	6	4	172	4	5	4	9	12	113	8	160	22	4	2	4	1	0	4	1	0.16691	0.014807	0.059108	0.055281	0.201427	0.250512	0.3901	0.100044	0.12508	0.025184	0.403254	0.072112
0_Mirobe;1_Bacteria;2_Proteobacteria;3_Gammaproteobacteria;4_Xanthomonadales;5_Xanthomonadaceae;6_Xanthomonas	190	1	1	0	1	1	0	0	1	1	1	0	1	177	0	0	1	0	0	0	0	0	0	0	0	0	0	0	0	0	0	4	0	0	0	0	0	0.000912	0.000871	0	0.000801	0.00088	0	0	0.001076	0.000753	0.000787	0	0.000784
0_Mirobe;1_Bacteria;2_Proteobacteria;3_Others_of_Proteobacteria	406	0	3	22	16	2	5	282	0	11	1	21	1	26	5	1	0	0	1	0	0	0	0	0	0	7	0	1	0	1	0	0	0	0	0	0	0	0	0.002613	0.014611	0.012819	0.001759	0.004175	0.207171	0	0.008288	0.000787	0.014935	0.000784
0_Mirobe;1_Bacteria;2_Saccharibacteria	2813	122	313	397	447	172	86	330	38	138	301	118	1	139	77	1	3	18	4	1	7	7	35	1	32	7	1	0	10	0	0	1	2	0	4	0	0	0.111274	0.272629	0.263662	0.358124	0.151291	0.071813	0.242435	0.040879	0.103982	0.236885	0.083922	0.000784
0_Mirobe;1_Bacteria;2_Saccharibacteria;3_Others_of_Saccharibacteria	2690	122	274	397	445	172	86	330	38	58	301	118	1	138	77	1	2	18	4	1	7	7	35	1	32	7	1	0	10	0	0	1	2	0	4	0	0	0.111274	0.238659	0.263662	0.356522	0.151291	0.071813	0.242435	0.040879	0.043702	0.236885	0.083922	0.000784
0_Mirobe;1_Bacteria;2_Saccharibacteria;3_TM7_phylum_sp_canine_oral_taxon_237	83	0	0	0	2	0	0	0	0	80	0	0	0	1	0	0	0	0	0	0	0	0	0	0	0	0	0	0	0	0	0	0	0	0	0	0	0	0	0	0	0.001602	0	0	0	0	0.06028	0	0	0
0_Mirobe;1_Bacteria;2_Saccharibacteria;3_TM7_phylum_sp_canine_oral_taxon_237;4_TM7_phylum_sp_canine_oral_taxon_237	83	0	0	0	2	0	0	0	0	80	0	0	0	1	0	0	0	0	0	0	0	0	0	0	0	0	0	0	0	0	0	0	0	0	0	0	0	0	0	0	0.001602	0	0	0	0	0.06028	0	0	0
0_Mirobe;1_Bacteria;2_Saccharibacteria;3_TM7_phylum_sp_canine_oral_taxon_237;4_TM7_phylum_sp_canine_oral_taxon_237;5_TM7_phylum_sp_canine_oral_taxon_237	83	0	0	0	2	0	0	0	0	80	0	0	0	1	0	0	0	0	0	0	0	0	0	0	0	0	0	0	0	0	0	0	0	0	0	0	0	0	0	0	0.001602	0	0	0	0	0.06028	0	0	0
0_Mirobe;1_Bacteria;2_Saccharibacteria;3_TM7_phylum_sp_canine_oral_taxon_237;4_TM7_phylum_sp_canine_oral_taxon_237;5_TM7_phylum_sp_canine_oral_taxon_237;6_TM7_phylum_sp_canine_oral_taxon_237	83	0	0	0	2	0	0	0	0	80	0	0	0	1	0	0	0	0	0	0	0	0	0	0	0	0	0	0	0	0	0	0	0	0	0	0	0	0	0	0	0.001602	0	0	0	0	0.06028	0	0	0
0_Mirobe;1_Bacteria;2_Saccharibacteria;3_TM7_phylum_sp_canine_oral_taxon_237;4_TM7_phylum_sp_canine_oral_taxon_237;5_TM7_phylum_sp_canine_oral_taxon_237;6_TM7_phylum_sp_canine_oral_taxon_237;7_TM7_phylum_sp_canine_oral_taxon_237	83	0	0	0	2	0	0	0	0	80	0	0	0	1	0	0	0	0	0	0	0	0	0	0	0	0	0	0	0	0	0	0	0	0	0	0	0	0	0	0	0.001602	0	0	0	0	0.06028	0	0	0
0_Mirobe;1_Bacteria;2_Saccharibacteria;3_wastewater_metagenome	40	0	39	0	0	0	0	0	0	0	0	0	0	0	0	0	1	0	0	0	0	0	0	0	0	0	0	0	0	0	0	0	0	0	0	0	0	0	0.03397	0	0	0	0	0	0	0	0	0	0
0_Mirobe;1_Bacteria;2_Saccharibacteria;3_wastewater_metagenome;4_wastewater_metagenome	40	0	39	0	0	0	0	0	0	0	0	0	0	0	0	0	1	0	0	0	0	0	0	0	0	0	0	0	0	0	0	0	0	0	0	0	0	0	0.03397	0	0	0	0	0	0	0	0	0	0
0_Mirobe;1_Bacteria;2_Saccharibacteria;3_wastewater_metagenome;4_wastewater_metagenome;5_wastewater_metagenome	40	0	39	0	0	0	0	0	0	0	0	0	0	0	0	0	1	0	0	0	0	0	0	0	0	0	0	0	0	0	0	0	0	0	0	0	0	0	0.03397	0	0	0	0	0	0	0	0	0	0
0_Mirobe;1_Bacteria;2_Saccharibacteria;3_wastewater_metagenome;4_wastewater_metagenome;5_wastewater_metagenome;6_wastewater_metagenome	40	0	39	0	0	0	0	0	0	0	0	0	0	0	0	0	1	0	0	0	0	0	0	0	0	0	0	0	0	0	0	0	0	0	0	0	0	0	0.03397	0	0	0	0	0	0	0	0	0	0
0_Mirobe;1_Bacteria;2_Nitrospirae;3_Nitrospira;4_Nitrospirales;5_Nitrospiraceae;6_Nitrospira;7_wastewater_metagenome	79	0	76	0	0	0	0	0	0	0	0	0	0	0	0	0	1	0	0	0	2	0	0	0	0	0	0	0	0	0	0	0	0	0	0	0	0	0	0.066198	0	0	0	0	0	0	0	0	0	0
0_Mirobe;1_Bacteria;2_Spirochaetae	119109	413	99	460	111	88	438	29	340	41	37	760	573	39	171	71562	8	1379	887	30	47	44	15	10	28	11	20	10	308	42	31	28	41	4177	10	23362	13460	0.376687	0.086231	0.305504	0.08893	0.077405	0.365746	0.021305	0.365753	0.030893	0.029119	0.540517	0.449134
0_Mirobe;1_Bacteria;2_Spirochaetae;3_Spirochaetes	119109	413	99	460	111	88	438	29	340	41	37	760	573	39	171	71562	8	1379	887	30	47	44	15	10	28	11	20	10	308	42	31	28	41	4177	10	23362	13460	0.376687	0.086231	0.305504	0.08893	0.077405	0.365746	0.021305	0.365753	0.030893	0.029119	0.540517	0.449134
0_Mirobe;1_Bacteria;2_Spirochaetae;3_Spirochaetes;4_Spirochaetales	119109	413	99	460	111	88	438	29	340	41	37	760	573	39	171	71562	8	1379	887	30	47	44	15	10	28	11	20	10	308	42	31	28	41	4177	10	23362	13460	0.376687	0.086231	0.305504	0.08893	0.077405	0.365746	0.021305	0.365753	0.030893	0.029119	0.540517	0.449134
0_Mirobe;1_Bacteria;2_Spirochaetae;3_Spirochaetes;4_Spirochaetales;5_Brevinemataceae	119107	413	99	460	111	88	438	29	340	41	37	760	573	39	171	71561	8	1379	887	30	47	44	15	10	28	11	20	10	308	42	31	28	41	4177	10	23361	13460	0.376687	0.086231	0.305504	0.08893	0.077405	0.365746	0.021305	0.365753	0.030893	0.029119	0.540517	0.449134
0_Mirobe;1_Bacteria;2_Spirochaetae;3_Spirochaetes;4_Spirochaetales;5_Brevinemataceae;6_Brevinema	119107	413	99	460	111	88	438	29	340	41	37	760	573	39	171	71561	8	1379	887	30	47	44	15	10	28	11	20	10	308	42	31	28	41	4177	10	23361	13460	0.376687	0.086231	0.305504	0.08893	0.077405	0.365746	0.021305	0.365753	0.030893	0.029119	0.540517	0.449134
0_Mirobe;1_Bacteria;2_Spirochaetae;3_Spirochaetes;4_Spirochaetales;5_Brevinemataceae;6_Brevinema;7_Brevinema_andersonii	63	0	0	0	0	0	0	0	0	0	0	1	0	0	0	42	0	2	0	0	0	0	0	0	0	0	0	0	0	0	0	0	0	4	0	11	3	0	0	0	0	0	0	0	0	0	0	0.000711	0
0_Mirobe;1_Bacteria;2_Spirochaetae;3_Spirochaetes;4_Spirochaetales;5_Brevinemataceae;6_Brevinema;7_Others_of_Brevinema	119044	413	99	460	111	88	438	29	340	41	37	759	573	39	171	71519	8	1377	887	30	47	44	15	10	28	11	20	10	308	42	31	28	41	4173	10	23350	13457	0.376687	0.086231	0.305504	0.08893	0.077405	0.365746	0.021305	0.365753	0.030893	0.029119	0.539806	0.449134
0_Mirobe;1_Bacteria;2_Spirochaetae;3_Spirochaetes;4_Spirochaetales;5_Others_of_Spirochaetales	2	0	0	0	0	0	0	0	0	0	0	0	0	0	0	1	0	0	0	0	0	0	0	0	0	0	0	0	0	0	0	0	0	0	0	1	0	0	0	0	0	0	0	0	0	0	0	0	0
0_Mirobe;1_Bacteria;2_Synergistetes	168	0	0	0	0	0	1	0	0	165	0	1	0	0	0	0	0	0	0	0	0	0	0	0	0	0	0	1	0	0	0	0	0	0	0	0	0	0	0	0	0	0	0.000835	0	0	0.124327	0	0.000711	0
0_Mirobe;1_Bacteria;2_Synergistetes;3_Synergistia	168	0	0	0	0	0	1	0	0	165	0	1	0	0	0	0	0	0	0	0	0	0	0	0	0	0	0	1	0	0	0	0	0	0	0	0	0	0	0	0	0	0	0.000835	0	0	0.124327	0	0.000711	0
0_Mirobe;1_Bacteria;2_Synergistetes;3_Synergistia;4_Synergistales	168	0	0	0	0	0	1	0	0	165	0	1	0	0	0	0	0	0	0	0	0	0	0	0	0	0	0	1	0	0	0	0	0	0	0	0	0	0	0	0	0	0	0.000835	0	0	0.124327	0	0.000711	0
0_Mirobe;1_Bacteria;2_Synergistetes;3_Synergistia;4_Synergistales;5_Synergistaceae	168	0	0	0	0	0	1	0	0	165	0	1	0	0	0	0	0	0	0	0	0	0	0	0	0	0	0	1	0	0	0	0	0	0	0	0	0	0	0	0	0	0	0.000835	0	0	0.124327	0	0.000711	0
0_Mirobe;1_Bacteria;2_Synergistetes;3_Synergistia;4_Synergistales;5_Synergistaceae;6_Cloacibacillus	168	0	0	0	0	0	1	0	0	165	0	1	0	0	0	0	0	0	0	0	0	0	0	0	0	0	0	1	0	0	0	0	0	0	0	0	0	0	0	0	0	0	0.000835	0	0	0.124327	0	0.000711	0
0_Mirobe;1_Bacteria;2_TM6	463	21	2	19	105	0	2	18	0	27	11	172	0	1	66	0	2	0	0	0	0	2	5	0	0	0	0	2	0	4	0	0	4	0	0	0	0	0.019154	0.001742	0.012619	0.084123	0	0.00167	0.013224	0	0.020344	0.008657	0.122328	0
0_Mirobe;1_Bacteria;2_Tenericutes	115	48	0	0	0	0	0	0	0	0	0	0	0	0	60	0	0	0	0	1	0	0	0	0	0	0	0	0	0	0	0	0	0	6	0	0	0	0.043779	0	0	0	0	0	0	0	0	0	0	0
0_Mirobe;1_Bacteria;2_Tenericutes;3_Mollicutes	115	48	0	0	0	0	0	0	0	0	0	0	0	0	60	0	0	0	0	1	0	0	0	0	0	0	0	0	0	0	0	0	0	6	0	0	0	0.043779	0	0	0	0	0	0	0	0	0	0	0
0_Mirobe;1_Bacteria;2_Tenericutes;3_Mollicutes;4_Mycoplasmatales	115	48	0	0	0	0	0	0	0	0	0	0	0	0	60	0	0	0	0	1	0	0	0	0	0	0	0	0	0	0	0	0	0	6	0	0	0	0.043779	0	0	0	0	0	0	0	0	0	0	0
0_Mirobe;1_Bacteria;2_Tenericutes;3_Mollicutes;4_Mycoplasmatales;5_Mycoplasmataceae	115	48	0	0	0	0	0	0	0	0	0	0	0	0	60	0	0	0	0	1	0	0	0	0	0	0	0	0	0	0	0	0	0	6	0	0	0	0.043779	0	0	0	0	0	0	0	0	0	0	0
0_Mirobe;1_Bacteria;2_Tenericutes;3_Mollicutes;4_Mycoplasmatales;5_Mycoplasmataceae;6_Candidatus_Bacilloplasma	65	5	0	0	0	0	0	0	0	0	0	0	0	0	60	0	0	0	0	0	0	0	0	0	0	0	0	0	0	0	0	0	0	0	0	0	0	0.00456	0	0	0	0	0	0	0	0	0	0	0
0_Mirobe;1_Bacteria;2_Tenericutes;3_Mollicutes;4_Mycoplasmatales;5_Mycoplasmataceae;6_Others_of_Mycoplasmataceae	50	43	0	0	0	0	0	0	0	0	0	0	0	0	0	0	0	0	0	1	0	0	0	0	0	0	0	0	0	0	0	0	0	6	0	0	0	0.039219	0	0	0	0	0	0	0	0	0	0	0
0_Mirobe;1_Bacteria;2_Verrucomicrobia	37738	1698	491	1238	1268	600	1458	1623	469	2502	634	3697	912	1060	2818	183	311	263	16	74	148	497	470	14	22	86	63	303	253	212	16	107	9238	4872	11	99	12	1.548704	0.427669	0.822203	1.015886	0.527755	1.217486	1.192341	0.504523	1.88524	0.498954	2.629331	0.714853
0_Mirobe;1_Bacteria;2_Verrucomicrobia;3_OPB35_soil_group	575	0	52	22	0	1	0	59	0	0	1	0	1	11	0	1	302	1	0	0	121	1	0	0	0	0	0	0	0	0	0	0	0	0	2	0	0	0	0.045293	0.014611	0	0.00088	0	0.043345	0	0	0.000787	0	0.000784
0_Mirobe;1_Bacteria;2_Verrucomicrobia;3_OPB35_soil_group;4_Oikopleura_dioica	40	0	0	0	0	0	0	1	0	0	0	0	1	0	0	0	37	1	0	0	0	0	0	0	0	0	0	0	0	0	0	0	0	0	0	0	0	0	0	0	0	0	0	0.000735	0	0	0	0	0.000784
0_Mirobe;1_Bacteria;2_Verrucomicrobia;3_OPB35_soil_group;4_Oikopleura_dioica;5_Oikopleura_dioica	40	0	0	0	0	0	0	1	0	0	0	0	1	0	0	0	37	1	0	0	0	0	0	0	0	0	0	0	0	0	0	0	0	0	0	0	0	0	0	0	0	0	0	0.000735	0	0	0	0	0.000784
0_Mirobe;1_Bacteria;2_Verrucomicrobia;3_OPB35_soil_group;4_Oikopleura_dioica;5_Oikopleura_dioica;6_Oikopleura_dioica	40	0	0	0	0	0	0	1	0	0	0	0	1	0	0	0	37	1	0	0	0	0	0	0	0	0	0	0	0	0	0	0	0	0	0	0	0	0	0	0	0	0	0	0.000735	0	0	0	0	0.000784
0_Mirobe;1_Bacteria;2_Verrucomicrobia;3_OPB35_soil_group;4_Oikopleura_dioica;5_Oikopleura_dioica;6_Oikopleura_dioica;7_Oikopleura_dioica	40	0	0	0	0	0	0	1	0	0	0	0	1	0	0	0	37	1	0	0	0	0	0	0	0	0	0	0	0	0	0	0	0	0	0	0	0	0	0	0	0	0	0	0.000735	0	0	0	0	0.000784
0_Mirobe;1_Bacteria;2_Verrucomicrobia;3_OPB35_soil_group;4_Others_of_OPB35_soil_group	535	0	52	22	0	1	0	58	0	0	1	0	0	11	0	1	265	0	0	0	121	1	0	0	0	0	0	0	0	0	0	0	0	0	2	0	0	0	0.045293	0.014611	0	0.00088	0	0.04261	0	0	0.000787	0	0
0_Mirobe;1_Bacteria;2_Verrucomicrobia;3_Opitutae	804	36	27	101	3	7	2	3	11	133	0	193	0	26	76	16	0	165	0	0	1	1	0	0	0	0	0	1	0	1	0	0	0	0	0	1	0	0.032835	0.023517	0.067078	0.002404	0.006157	0.00167	0.002204	0.011833	0.100215	0	0.137263	0
0_Mirobe;1_Bacteria;2_Verrucomicrobia;3_Opitutae;4_Opitutae_vadinHA64	147	0	1	0	0	0	0	0	0	129	0	0	0	0	0	16	0	0	0	0	0	0	0	0	0	0	0	1	0	0	0	0	0	0	0	0	0	0	0.000871	0	0	0	0	0	0	0.097201	0	0	0
0_Mirobe;1_Bacteria;2_Verrucomicrobia;3_Opitutae;4_Opitutales	657	36	26	101	3	7	2	3	11	4	0	193	0	26	76	0	0	165	0	0	1	1	0	0	0	0	0	0	0	1	0	0	0	0	0	1	0	0.032835	0.022646	0.067078	0.002404	0.006157	0.00167	0.002204	0.011833	0.003014	0	0.137263	0
0_Mirobe;1_Bacteria;2_Verrucomicrobia;3_Opitutae;4_Opitutales;5_Opitutaceae	657	36	26	101	3	7	2	3	11	4	0	193	0	26	76	0	0	165	0	0	1	1	0	0	0	0	0	0	0	1	0	0	0	0	0	1	0	0.032835	0.022646	0.067078	0.002404	0.006157	0.00167	0.002204	0.011833	0.003014	0	0.137263	0
0_Mirobe;1_Bacteria;2_Verrucomicrobia;3_Opitutae;4_Opitutales;5_Opitutaceae;6_Opitutus	657	36	26	101	3	7	2	3	11	4	0	193	0	26	76	0	0	165	0	0	1	1	0	0	0	0	0	0	0	1	0	0	0	0	0	1	0	0.032835	0.022646	0.067078	0.002404	0.006157	0.00167	0.002204	0.011833	0.003014	0	0.137263	0
0_Mirobe;1_Bacteria;2_Verrucomicrobia;3_Opitutae;4_Opitutales;5_Opitutaceae;6_Opitutus;7_Opitutus_sp_NVT1	29	0	25	0	0	0	0	3	0	0	0	0	0	0	0	0	0	0	0	0	1	0	0	0	0	0	0	0	0	0	0	0	0	0	0	0	0	0	0.021775	0	0	0	0	0.002204	0	0	0	0	0
0_Mirobe;1_Bacteria;2_Verrucomicrobia;3_Opitutae;4_Opitutales;5_Opitutaceae;6_Opitutus;7_Others_of_Opitutus	628	36	1	101	3	7	2	0	11	4	0	193	0	26	76	0	0	165	0	0	0	1	0	0	0	0	0	0	0	1	0	0	0	0	0	1	0	0.032835	0.000871	0.067078	0.002404	0.006157	0.00167	0	0.011833	0.003014	0	0.137263	0
0_Mirobe;1_Bacteria;2_Verrucomicrobia;3_Others_of_Verrucomicrobia	7	0	7	0	0	0	0	0	0	0	0	0	0	0	0	0	0	0	0	0	0	0	0	0	0	0	0	0	0	0	0	0	0	0	0	0	0	0	0.006097	0	0	0	0	0	0	0	0	0	0
0_Mirobe;1_Bacteria;2_Verrucomicrobia;3_Spartobacteria	5518	365	6	304	182	227	874	104	8	769	236	919	308	461	426	22	4	5	7	9	1	7	127	2	7	61	38	2	0	14	4	1	3	13	0	1	1	0.332908	0.005226	0.201898	0.145813	0.199668	0.729824	0.076404	0.008607	0.579436	0.185731	0.6536	0.241419
0_Mirobe;1_Bacteria;2_Verrucomicrobia;3_Spartobacteria;4_Chthoniobacterales	5518	365	6	304	182	227	874	104	8	769	236	919	308	461	426	22	4	5	7	9	1	7	127	2	7	61	38	2	0	14	4	1	3	13	0	1	1	0.332908	0.005226	0.201898	0.145813	0.199668	0.729824	0.076404	0.008607	0.579436	0.185731	0.6536	0.241419
0_Mirobe;1_Bacteria;2_Verrucomicrobia;3_Spartobacteria;4_Chthoniobacterales;5_01D2Z36	62	0	0	0	0	0	1	0	0	0	0	47	1	0	12	0	0	0	0	0	0	0	0	0	0	0	0	0	0	1	0	0	0	0	0	0	0	0	0	0	0	0	0.000835	0	0	0	0	0.033427	0.000784
0_Mirobe;1_Bacteria;2_Verrucomicrobia;3_Spartobacteria;4_Chthoniobacterales;5_Chthoniobacteraceae	235	0	0	0	0	0	0	0	0	17	0	10	0	200	0	1	2	0	3	0	0	0	0	0	0	0	0	0	0	1	0	1	0	0	0	0	0	0	0	0	0	0	0	0	0	0.012809	0	0.007112	0
0_Mirobe;1_Bacteria;2_Verrucomicrobia;3_Spartobacteria;4_Chthoniobacterales;5_Chthoniobacteraceae;6_Chthoniobacter	235	0	0	0	0	0	0	0	0	17	0	10	0	200	0	1	2	0	3	0	0	0	0	0	0	0	0	0	0	1	0	1	0	0	0	0	0	0	0	0	0	0	0	0	0	0.012809	0	0.007112	0
0_Mirobe;1_Bacteria;2_Verrucomicrobia;3_Spartobacteria;4_Chthoniobacterales;5_Others_of_Chthoniobacterales	3657	356	5	216	180	225	645	1	7	522	41	729	4	76	353	14	2	3	2	9	1	4	127	2	4	59	38	1	0	12	1	0	3	13	0	1	1	0.324699	0.004355	0.143454	0.144211	0.197909	0.5386	0.000735	0.007531	0.393323	0.032267	0.51847	0.003135
0_Mirobe;1_Bacteria;2_Verrucomicrobia;3_Spartobacteria;4_Chthoniobacterales;5_Xiphinematobacteraceae	1564	9	1	88	2	2	228	103	1	230	195	133	303	185	61	7	0	2	2	0	0	3	0	0	3	2	0	1	0	0	3	0	0	0	0	0	0	0.008209	0.000871	0.058444	0.001602	0.001759	0.190389	0.075669	0.001076	0.173304	0.153464	0.094591	0.2375
0_Mirobe;1_Bacteria;2_Verrucomicrobia;3_Spartobacteria;4_Chthoniobacterales;5_Xiphinematobacteraceae;6_Candidatus_Xiphinematobacter	1564	9	1	88	2	2	228	103	1	230	195	133	303	185	61	7	0	2	2	0	0	3	0	0	3	2	0	1	0	0	3	0	0	0	0	0	0	0.008209	0.000871	0.058444	0.001602	0.001759	0.190389	0.075669	0.001076	0.173304	0.153464	0.094591	0.2375
0_Mirobe;1_Bacteria;2_Verrucomicrobia;3_Verrucomicrobiae	30657	1297	392	811	1018	351	582	1457	450	1600	332	2585	603	544	2316	144	5	92	9	65	25	488	342	12	15	25	25	300	252	197	12	100	9235	4859	9	97	11	1.182961	0.341439	0.538616	0.815593	0.308736	0.485992	1.070388	0.484083	1.205589	0.261281	1.838468	0.47265
0_Mirobe;1_Bacteria;2_Verrucomicrobia;3_Verrucomicrobiae;4_Verrucomicrobiales	30657	1297	392	811	1018	351	582	1457	450	1600	332	2585	603	544	2316	144	5	92	9	65	25	488	342	12	15	25	25	300	252	197	12	100	9235	4859	9	97	11	1.182961	0.341439	0.538616	0.815593	0.308736	0.485992	1.070388	0.484083	1.205589	0.261281	1.838468	0.47265
0_Mirobe;1_Bacteria;2_Verrucomicrobia;3_Verrucomicrobiae;4_Verrucomicrobiales;5_DEV007	246	0	0	0	26	2	0	209	0	8	0	0	0	0	0	0	0	0	1	0	0	0	0	0	0	0	0	0	0	0	0	0	0	0	0	0	0	0	0	0	0.02083	0.001759	0	0.153542	0	0.006028	0	0	0
0_Mirobe;1_Bacteria;2_Verrucomicrobia;3_Verrucomicrobiae;4_Verrucomicrobiales;5_Rubritaleaceae	52	0	0	0	0	0	0	0	0	0	0	36	0	2	0	0	0	1	0	0	0	12	0	0	0	0	0	0	1	0	0	0	0	0	0	0	0	0	0	0	0	0	0	0	0	0	0	0.025603	0
0_Mirobe;1_Bacteria;2_Verrucomicrobia;3_Verrucomicrobiae;4_Verrucomicrobiales;5_Rubritaleaceae;6_Rubritalea	52	0	0	0	0	0	0	0	0	0	0	36	0	2	0	0	0	1	0	0	0	12	0	0	0	0	0	0	1	0	0	0	0	0	0	0	0	0	0	0	0	0	0	0	0	0	0	0.025603	0
0_Mirobe;1_Bacteria;2_Verrucomicrobia;3_Verrucomicrobiae;4_Verrucomicrobiales;5_Verrucomicrobiaceae	30359	1297	392	811	992	349	582	1248	450	1592	332	2549	603	542	2316	144	5	91	8	65	25	476	342	12	15	25	25	300	251	197	12	100	9235	4859	9	97	11	1.182961	0.341439	0.538616	0.794763	0.306977	0.485992	0.916846	0.484083	1.199561	0.261281	1.812865	0.47265
0_Mirobe;1_Bacteria;2_Verrucomicrobia;3_Verrucomicrobiae;4_Verrucomicrobiales;5_Verrucomicrobiaceae;6_Akkermansia	18258	652	0	8	1	2	6	0	217	3	18	8	481	9	1031	50	2	1	0	56	21	474	221	4	13	20	22	293	170	183	12	89	9227	4857	5	92	10	0.594673	0	0.005313	0.000801	0.001759	0.00501	0	0.233436	0.00226	0.014166	0.00569	0.377022
0_Mirobe;1_Bacteria;2_Verrucomicrobia;3_Verrucomicrobiae;4_Verrucomicrobiales;5_Verrucomicrobiaceae;6_Brevifollis	403	0	317	0	0	0	1	0	0	0	0	1	1	0	1	2	0	79	0	0	1	0	0	0	0	0	0	0	0	0	0	0	0	0	0	0	0	0	0.276113	0	0	0	0.000835	0	0	0	0	0.000711	0.000784
0_Mirobe;1_Bacteria;2_Verrucomicrobia;3_Verrucomicrobiae;4_Verrucomicrobiales;5_Verrucomicrobiaceae;6_Haloferula	71	0	0	0	0	0	0	0	0	0	0	0	0	0	68	1	0	0	0	0	0	0	0	0	0	0	0	0	0	0	0	0	2	0	0	0	0	0	0	0	0	0	0	0	0	0	0	0	0
0_Mirobe;1_Bacteria;2_Verrucomicrobia;3_Verrucomicrobiae;4_Verrucomicrobiales;5_Verrucomicrobiaceae;6_Luteolibacter	1024	4	10	223	6	8	58	0	0	1	3	600	0	16	4	4	0	0	1	2	1	1	0	0	0	0	0	0	79	2	0	0	0	0	1	0	0	0.003648	0.00871	0.148103	0.004807	0.007037	0.048432	0	0	0.000753	0.002361	0.426724	0
0_Mirobe;1_Bacteria;2_Verrucomicrobia;3_Verrucomicrobiae;4_Verrucomicrobiales;5_Verrucomicrobiaceae;6_Others_of_Verrucomicrobiaceae	2246	58	58	340	55	25	151	67	5	338	224	599	78	87	65	72	1	1	1	4	0	1	1	6	0	0	0	0	1	3	0	0	1	2	2	0	0	0.0529	0.050519	0.225807	0.044065	0.02199	0.126091	0.049222	0.005378	0.254681	0.176286	0.426012	0.061139
0_Mirobe;1_Bacteria;2_Verrucomicrobia;3_Verrucomicrobiae;4_Verrucomicrobiales;5_Verrucomicrobiaceae;6_Prosthecobacter	4691	283	6	115	577	190	365	560	177	472	86	541	16	122	1127	7	2	7	3	3	0	0	2	2	2	3	0	1	1	3	0	10	5	0	0	2	1	0.258117	0.005226	0.076376	0.462276	0.167122	0.304789	0.411405	0.190407	0.355649	0.067681	0.384763	0.012542
0_Mirobe;1_Bacteria;2_Verrucomicrobia;3_Verrucomicrobiae;4_Verrucomicrobiales;5_Verrucomicrobiaceae;6_Roseimicrobium	102	0	0	0	13	74	0	0	14	0	0	0	0	0	0	1	0	0	0	0	0	0	0	0	0	0	0	0	0	0	0	0	0	0	0	0	0	0	0	0	0.010415	0.06509	0	0	0.01506	0	0	0	0
0_Mirobe;1_Bacteria;2_Verrucomicrobia;3_Verrucomicrobiae;4_Verrucomicrobiales;5_Verrucomicrobiaceae;6_Verrucomicrobium	3564	300	1	125	340	50	1	621	37	778	1	800	27	308	20	7	0	3	3	0	2	0	118	0	0	2	3	6	0	6	0	1	0	0	1	3	0	0.273623	0.000871	0.083017	0.272399	0.043979	0.000835	0.456219	0.039802	0.586218	0.000787	0.568965	0.021163
0_Mirobe;1_Bacteria;2_Verrucomicrobia;3_WCHB1-41	177	0	7	0	65	14	0	0	0	0	65	0	0	18	0	0	0	0	0	0	0	0	1	0	0	0	0	0	1	0	0	6	0	0	0	0	0	0	0.006097	0	0.052076	0.012314	0	0	0	0	0.051155	0	0
0_Mirobe;1_Bacteria;2_WS6	8	0	0	0	0	0	0	0	8	0	0	0	0	0	0	0	0	0	0	0	0	0	0	0	0	0	0	0	0	0	0	0	0	0	0	0	0	0	0	0	0	0	0	0	0.008606	0	0	0	0
[truncated: 24 more columns]
