# Supplementary material for: Intestinal Microbiota of Grass Carp Fed Faba Beans: A Comparative Study
Source: Microorganisms. 2019 Oct 17;7(10):465. doi: 10.3390/microorganisms7100465 (PMC6843481; doi:10.3390/microorganisms7100465)
Supplement: Supplementary file 1 [file microorganisms-07-00465-s001.zip › Table S4. Difference analysis for different taxonomic levels.xlsx]

## Sheet: Sheet1
	Taxonomy	C（%）	T（%）
Phylum	Fusobacteria	64.2586	18.2437
	Proteobacteria	17.7478	51.9884
	Bacteroidetes	8.1931	10.9219
	Firmicutes	5.7767	6.96
	Spirochaetae	2.2351	3.3051
Class	Fusobacteriia	64.2586	18.2437
	Gammaproteobacteria	16.7466	36.3929
	Bacteroidia	7.0357	7.3474
	Alphaproteobacteria	0.5243	10.6688
	Clostridia	4.992	3.3724
Order	Fusobacteriales	64.2586	18.2437
	Aeromonadales	14.9317	11.5418
	Pseudomonadales	0.8396	17.532
	Bacteroidales	7.0357	7.3474
	Clostridiales	4.9907	3.3333
Family	Aeromonadaceae	14.9271	11.5406
	Moraxellaceae	0.7579	16.0522
	Bacteroidaceae	6.543	5.1479
	Brevinemataceae	2.235	3.305
	Caulobacteraceae	0.1806	4.5458
Genus	Aeromonas	14.9246	11.5118
	Acinetobacter	0.7151	15.0858
	Bacteroides	6.543	5.1479
	Brevinema	2.235	3.305
	Brevundimonas	0.1756	4.3637
Species	Acinetobacter_johnsonii	0.175	3.4058
	Acinetobacter_radioresistens	0.1498	2.9874
	Rhizobium_radiobacter	0.0314	0.9457
	Vibrio_cholerae	0.1966	0.1415
	Sphingomonas paucimobilis	0.0167	0.2997
